# Supplementary material for: Kinetic modeling of phosphorylase-catalyzed iterative β-1,4-glycosylation for degree of polymerization-controlled synthesis of soluble cello-oligosaccharides
Source: Biotechnol Biofuels. 2021 Jun 10;14:134. doi: 10.1186/s13068-021-01982-2 (PMC8194188; doi:10.1186/s13068-021-01982-2)
Supplement: Supplementary file 2 — Additional file 2. Summary of window-of-operation analysis of enzymatic synthesis of soluble COS. [file 13068_2021_1982_MOESM2_ESM.xlsx]

## Sheet: Sheet1
[G2]initial	[G1P]initial	[G1P]initial/[G2]initial	Time	COSmax	Productivity	COSinsol	G2 utilized	G1P utilized		[G3]	[G4]	[G5]	[G6]	[G7]	[G8]	[G9]	[G10]	[G11]	[G12]		[G3]	[G4]	[G5]	[G6]	[G7]	[G8]	[G9]	[G10]	[G11]	[G12]		G4 productivity
[mM]	[mM]	[mol/mol]	[min]	[g/L]	[g/L/min]	[g/L]	[-]	[-]		[g/L]	[g/L]	[g/L]	[g/L]	[g/L]	[g/L]	[g/L]	[g/L]	[g/L]	[g/L]		[-]	[-]	[-]	[-]	[-]	[-]	[-]	[-]	[-]	[-]		[g/L/min]
10	10	1	28	2.6436	0.0944144	0	0.45799	0.663615		1.47893	0.862814	0.24967	0.0491642	0.00289049	0.000127763	4.54452e-06	1.35582e-07	3.48881e-09	8.04581e-11		0.559438	0.326378	0.0944431	0.0185974	0.00109339	4.83291e-05	1.71906e-06	5.12867e-08	1.31972e-09	3.0435e-11		0.0308148
10	15	1.5	54	3.40521	0.0630594	0	0.545712	0.632079		1.40566	1.09878	0.604444	0.254706	0.0373306	0.00394048	0.000326335	2.22908e-05	1.29788e-06	6.85808e-08		0.412797	0.322675	0.177506	0.0747989	0.0109628	0.00115719	9.5834e-05	6.54609e-06	3.81144e-07	2.014e-08		0.0203477
10	20	2	110	4.06527	0.036957	0	0.602366	0.61779		1.29319	1.10334	0.840352	0.564789	0.200291	0.0512102	0.0101806	0.00165293	0.000227015	2.93902e-05		0.318107	0.271407	0.206715	0.13893	0.0492687	0.012597	0.00250428	0.000406598	5.58426e-05	7.2296e-06		0.0100304
10	25	2.5	132	4.65844	0.0352912	0.000522905	0.65802	0.593692		1.23032	1.16488	1.00203	0.771315	0.343118	0.11172	0.0284303	0.0054181	0.00103825	0.000177687		0.264105	0.250059	0.215099	0.165573	0.073655	0.0239822	0.00610296	0.00116307	0.000222874	3.8143e-05		0.00882488
10	30	3	136	5.18789	0.0381462	0.00585747	0.706894	0.570287		1.16273	1.21501	1.15073	0.972628	0.469319	0.165269	0.0450318	0.00541812	0.00152645	0.000224663		0.224124	0.234202	0.22181	0.18748	0.0904643	0.0318568	0.00868019	0.00104438	0.000294234	4.33052e-05		0.00893391
10	35	3.5	124	5.65442	0.0456002	0.00739336	0.752068	0.544046		1.09692	1.27405	1.30991	1.18506	0.551683	0.184188	0.04552	0.00541814	0.00144338	0.000224663		0.193994	0.22532	0.231662	0.20958	0.0975665	0.0325742	0.00805033	0.000958212	0.000255266	3.97322e-05		0.0102746
10	40	4	118	6.06211	0.0513738	0.0133841	0.789376	0.52013		1.02765	1.30892	1.44175	1.38599	0.637053	0.208115	0.0455201	0.00541814	0.00146091	0.000224663		0.169521	0.215919	0.23783	0.228632	0.105088	0.0343304	0.00750895	0.000893771	0.000240991	3.70601e-05		0.0110926
10	45	4.5	110	6.40938	0.0582671	0.0118821	0.821656	0.49458		0.964796	1.34689	1.56603	1.57524	0.690918	0.212994	0.0455201	0.00541814	0.00134748	0.000224663		0.150529	0.210144	0.244334	0.245771	0.107798	0.0332316	0.0071021	0.000845344	0.000210236	3.50521e-05		0.0122445
10	50	5	104	6.69845	0.0644082	0.0124781	0.848232	0.46963		0.906795	1.3773	1.67136	1.74433	0.733268	0.212995	0.0455201	0.00541814	0.00124941	0.000214626		0.135374	0.205615	0.249514	0.260408	0.109468	0.0317977	0.00679562	0.000808864	0.000186522	3.20411e-05		0.0132433
10	55	5.5	102	6.94153	0.0680542	0.0341473	0.869479	0.448467		0.847639	1.38178	1.74873	1.90237	0.795571	0.212995	0.0455201	0.00541814	0.00128469	0.000223995		0.122111	0.19906	0.251923	0.274056	0.11461	0.0306842	0.00655765	0.000780539	0.000185072	3.22688e-05		0.0135469
10	60	6	104	7.15143	0.0687637	0.0912881	0.886655	0.432498		0.783661	1.35138	1.79518	2.05985	0.895722	0.212995	0.0455201	0.00541814	0.00147389	0.000224663		0.109581	0.188966	0.251024	0.288034	0.125251	0.0297836	0.00636518	0.00075763	0.000206098	3.14151e-05		0.012994
10	65	6.5	104	7.33424	0.0705215	0.129033	0.901412	0.415362		0.72905	1.33114	1.83867	2.20012	0.969541	0.212995	0.0455201	0.00541814	0.00156066	0.000224663		0.0994036	0.181497	0.250697	0.299979	0.132194	0.0290412	0.00620652	0.000738746	0.000212792	3.0632e-05		0.0127994
10	70	7	102	7.49246	0.0734555	0.138836	0.913912	0.396727		0.68498	1.32616	1.8842	2.32117	1.01023	0.212995	0.0455201	0.00541814	0.00154924	0.000224663		0.0914226	0.176999	0.25148	0.309801	0.134833	0.028428	0.00607546	0.000723145	0.000206773	2.99852e-05		0.0130016
10	75	7.5	98	7.62269	0.0777826	0.115804	0.924259	0.37618		0.653506	1.34419	1.93677	2.41448	1.00816	0.212995	0.0455201	0.00541814	0.00143031	0.000224663		0.0857316	0.17634	0.25408	0.316749	0.132258	0.0279423	0.00597166	0.000710791	0.000187639	2.94729e-05		0.0137162
10	80	8	96	7.73535	0.0805766	0.113158	0.932826	0.358889		0.620896	1.34585	1.97348	2.50368	1.0259	0.212995	0.0455201	0.00541814	0.00138882	0.000224663		0.0802674	0.173987	0.255124	0.323667	0.132625	0.0275353	0.00588469	0.000700438	0.000179542	2.90436e-05		0.0140193
10	85	8.5	94	7.82852	0.0832821	0.107782	0.939964	0.342374		0.593048	1.35084	2.00727	2.57888	1.03299	0.212995	0.0455201	0.00541814	0.00133611	0.000224663		0.0757549	0.172554	0.256404	0.329421	0.131952	0.0272076	0.00581465	0.000692103	0.000170672	2.8698e-05		0.0143707
10	90	9	92	7.90716	0.0859474	0.097435	0.945924	0.326636		0.569568	1.35963	2.03911	2.64044	1.03299	0.212995	0.0455201	0.00541814	0.00127317	0.000213889		0.072032	0.171949	0.257882	0.33393	0.13064	0.026937	0.00575682	0.000685219	0.000161015	2.70501e-05		0.0147786
10	95	9.5	88	7.95406	0.090387	0.0538287	0.950535	0.308633		0.561049	1.40608	2.08652	2.65352	0.981707	0.212995	0.0455201	0.00541814	0.00108644	0.00016144		0.0705362	0.176775	0.262321	0.333606	0.123422	0.0267782	0.00572288	0.000681179	0.00013659	2.02965e-05		0.0159782
10	100	10	86	7.97414	0.0927226	0.0664336	0.954658	0.294347		0.546129	1.42636	2.11691	2.65525	0.964427	0.212995	0.0455201	0.00541814	0.00100138	0.000140926		0.0684875	0.178873	0.265472	0.332982	0.120944	0.0267107	0.00570846	0.000679463	0.000125578	1.76728e-05		0.0165856
15	10	0.666667	22	3.04401	0.138364	0	0.368617	0.710177		2.09166	0.805039	0.132477	0.0143742	0.00045243	1.09471e-05	2.15941e-07	3.60316e-09	5.21643e-11	6.74493e-13		0.687138	0.264467	0.0435207	0.00472212	0.00014863	3.59628e-06	7.09397e-08	1.18369e-09	1.71367e-11	2.2158e-13		0.0365927
15	15	1	34	3.96543	0.11663	0	0.458491	0.662567		2.22735	1.29408	0.368512	0.0712082	0.00409437	0.000177211	6.17687e-06	1.8067e-07	4.55945e-09	1.03115e-10		0.561692	0.326341	0.0929311	0.0179572	0.00103251	4.4689e-05	1.55768e-06	4.55611e-08	1.1498e-09	2.60035e-11		0.0380613
15	20	1.33333	54	4.74917	0.0879477	0	0.520445	0.640507		2.15382	1.5825	0.734122	0.248961	0.0274218	0.00220347	0.000140013	7.37708e-06	3.32572e-07	1.35309e-08		0.453515	0.333215	0.154579	0.0524219	0.00577402	0.00046397	2.94815e-05	1.55334e-06	7.00273e-08	2.84911e-09		0.0293055
15	25	1.66667	84	5.45016	0.0648829	0	0.566383	0.627142		2.04583	1.66021	1.06199	0.551747	0.112137	0.0162296	0.00182806	0.000168837	1.32353e-05	9.50096e-07		0.375371	0.304617	0.194855	0.101235	0.0205751	0.00297781	0.000335413	3.09784e-05	2.42843e-06	1.74324e-07		0.0197645
15	30	2	132	6.09788	0.0461961	0	0.602562	0.61758		1.9407	1.65719	1.26171	0.846801	0.298172	0.0756304	0.0149112	0.00240075	0.000326949	4.19476e-05		0.318258	0.271765	0.206909	0.138868	0.0488976	0.0124027	0.00244531	0.000393703	5.36168e-05	6.87903e-06		0.0125545
15	35	2.33333	148	6.70077	0.0452755	0.000328331	0.641212	0.600674		1.88096	1.72815	1.43304	1.05776	0.434506	0.129695	0.0301761	0.0054181	0.000921515	0.000142115		0.280708	0.257904	0.213862	0.157856	0.0648442	0.0193552	0.00450337	0.00080858	0.000137524	2.12087e-05		0.0116767
15	40	2.66667	154	7.25791	0.0471293	0.00475387	0.676405	0.58431		1.81687	1.78948	1.59281	1.26284	0.561664	0.181709	0.0455198	0.00541812	0.0013641	0.000224663		0.25033	0.246556	0.219458	0.173995	0.0773866	0.0250361	0.00627176	0.000746513	0.000187947	3.09542e-05		0.01162
15	45	3	142	7.76851	0.0547078	0.00539213	0.711313	0.564887		1.75883	1.87572	1.77437	1.47666	0.634692	0.195791	0.04552	0.00541812	0.00128216	0.000224663		0.226405	0.241452	0.228406	0.190083	0.0817006	0.0252032	0.00585955	0.000697447	0.000165045	2.89197e-05		0.0132093
15	50	3.33333	134	8.23362	0.061445	0.00744079	0.742098	0.546522		1.69582	1.94474	1.93869	1.68422	0.706636	0.211112	0.04552	0.00541812	0.00124754	0.000215829		0.205963	0.236195	0.235461	0.204554	0.0858232	0.0256402	0.00552854	0.000658048	0.000151518	2.62132e-05		0.014513
15	55	3.66667	124	8.64977	0.0697562	0.00287995	0.770487	0.526644		1.6379	2.02276	2.10119	1.87993	0.74621	0.209642	0.0454606	0.00541812	0.00109821	0.00017026		0.189357	0.233851	0.242918	0.217338	0.0862694	0.0242367	0.0052557	0.000626389	0.000126964	1.96838e-05		0.0163126
15	60	4	118	9.02074	0.0764469	0.00420154	0.794916	0.50813		1.57773	2.08186	2.24139	2.06305	0.79215	0.212994	0.0449609	0.00541812	0.00103379	0.000152296		0.1749	0.230786	0.248471	0.228701	0.0878143	0.0236116	0.00498418	0.00060063	0.000114602	1.68828e-05		0.0176429
15	65	4.33333	114	9.34914	0.08201	0.0127647	0.816101	0.490694		1.51711	2.12621	2.36375	2.23609	0.840889	0.212995	0.04552	0.00541814	0.00101165	0.000145679		0.162273	0.227423	0.252831	0.239176	0.0899429	0.0227823	0.00486889	0.000579533	0.000108208	1.5582e-05		0.0186509
15	70	4.66667	114	9.64457	0.0846015	0.0487442	0.833875	0.4768		1.44789	2.1313	2.45859	2.41602	0.92553	0.212995	0.0455201	0.00541814	0.00112503	0.000173106		0.150125	0.220984	0.25492	0.250506	0.0959639	0.0220845	0.00471977	0.000561781	0.000116649	1.79486e-05		0.0186956
15	75	5	114	9.91326	0.0869584	0.0854607	0.849665	0.46346		1.38092	2.1291	2.54159	2.58835	1.00793	0.212995	0.0455201	0.00541814	0.00122459	0.000200518		0.1393	0.214773	0.256383	0.2611	0.101675	0.0214859	0.00459184	0.000546555	0.000123531	2.02272e-05		0.0186763
15	80	5.33333	104	10.1156	0.0972653	0.0310092	0.865326	0.439695		1.35821	2.24084	2.66383	2.65524	0.933974	0.212995	0.0440806	0.00541814	0.000892718	0.000117246		0.134269	0.221524	0.263339	0.262489	0.0923301	0.0210561	0.00435769	0.000535622	8.82517e-05	1.15906e-05		0.0215466
15	85	5.66667	96	10.2105	0.106359	0.0356064	0.878223	0.416246		1.34538	2.36144	2.76594	2.65525	0.851946	0.191577	0.0335132	0.00481044	0.000586615	6.77216e-05		0.131764	0.231275	0.270892	0.26005	0.0834382	0.0187628	0.00328223	0.000471127	5.74521e-05	6.63255e-06		0.0245983
15	90	6	90	10.2903	0.114337	0.0288777	0.888778	0.394416		1.33663	2.47649	2.84819	2.65525	0.781265	0.162248	0.0263019	0.00350638	0.000397723	4.25398e-05		0.129892	0.240662	0.276783	0.258033	0.0759223	0.0157671	0.00255598	0.000340746	3.86502e-05	4.13396e-06		0.0275166
15	95	6.33333	86	10.3661	0.120536	0.025607	0.897561	0.375438		1.32422	2.56832	2.91339	2.65526	0.73517	0.144427	0.0222065	0.00281263	0.000303454	3.07953e-05		0.127745	0.247761	0.281049	0.256147	0.0709203	0.0139326	0.00214221	0.000271328	2.92736e-05	2.97076e-06		0.0298642
15	100	6.66667	84	10.4288	0.124152	0.0598482	0.905181	0.360227		1.3	2.62047	2.9678	2.65526	0.72307	0.138516	0.0207854	0.00257175	0.000271217	2.68797e-05		0.124655	0.251273	0.284578	0.254609	0.0693342	0.0132821	0.00199309	0.000246602	2.60066e-05	2.57746e-06		0.0311961
20	10	0.5	20	3.32759	0.166379	0	0.309105	0.747282		2.5239	0.714829	0.0824978	0.00622435	0.00013535	2.28365e-06	3.15862e-08	3.70924e-10	3.78916e-12	3.45332e-14		0.758477	0.214819	0.024792	0.00187053	4.0675e-05	6.86277e-07	9.49221e-09	1.11469e-10	1.13871e-12	1.03778e-14		0.0357414
20	15	0.75	28	4.39077	0.156813	0	0.395685	0.691623		2.9132	1.22909	0.221237	0.0263172	0.000906682	2.39924e-05	5.17328e-07	9.4326e-09	1.49188e-10	2.10904e-12		0.663482	0.279926	0.0503869	0.00599375	0.000206497	5.46428e-06	1.17822e-07	2.14828e-09	3.39775e-11	4.80335e-13		0.0438961
20	20	1	40	5.28722	0.13218	0	0.458965	0.66156		2.98137	1.72479	0.483792	0.0918629	0.00517533	0.000219734	7.51846e-06	2.15973e-07	5.35452e-09	1.18959e-10		0.563883	0.326218	0.0915022	0.0173745	0.000978837	4.15596e-05	1.42201e-06	4.08481e-08	1.01273e-09	2.24993e-11		0.0431197
20	25	1.25	58	6.08323	0.104883	0	0.506365	0.645561		2.89677	2.04278	0.85885	0.258411	0.024592	0.00171922	9.54321e-05	4.40443e-06	1.7426e-07	6.20849e-09		0.47619	0.335806	0.141183	0.0424792	0.00404259	0.000282616	1.56877e-05	7.24029e-07	2.86459e-08	1.02059e-09		0.0352204
20	30	1.5	78	6.81034	0.0873121	0	0.545832	0.631897		2.81272	2.19982	1.20808	0.507377	0.0739111	0.00775483	0.000638409	4.33513e-05	2.50945e-06	1.31809e-07		0.413007	0.323012	0.177389	0.074501	0.0108528	0.00113868	9.37411e-05	6.36552e-06	3.68476e-07	1.93543e-08		0.0282028
20	35	1.75	114	7.48851	0.0656887	0	0.57525	0.625631		2.68244	2.20167	1.49946	0.855588	0.208013	0.0359385	0.00481818	0.000528294	4.90683e-05	4.20177e-06		0.358208	0.294006	0.200234	0.114253	0.0277776	0.00479915	0.000643411	7.05474e-05	6.55248e-06	5.61095e-07		0.0193129
20	40	2	156	8.1305	0.0521186	0	0.602413	0.617735		2.58664	2.20738	1.68119	1.12958	0.399759	0.10196	0.0202165	0.00327349	0.000448346	5.78718e-05		0.318141	0.271494	0.206775	0.138931	0.0491678	0.0125405	0.0024865	0.000402619	5.51437e-05	7.11787e-06		0.0141499
20	45	2.25	168	8.73807	0.0520123	0.000741336	0.632225	0.604496		2.53013	2.28654	1.85884	1.34153	0.529461	0.151386	0.033693	0.0054181	0.000932195	0.000138149		0.289552	0.261676	0.212729	0.153527	0.0605924	0.0173249	0.00385589	0.000620057	0.000106682	1.58101e-05		0.0136104
20	50	2.5	170	9.30966	0.0547627	0.00352215	0.660532	0.590988		2.47235	2.36634	2.0343	1.55058	0.642176	0.192402	0.0446745	0.00541812	0.00120574	0.000205539		0.265569	0.254182	0.218515	0.166556	0.0689796	0.0206669	0.00479872	0.000581989	0.000129515	2.20781e-05		0.0139197
20	55	2.75	160	9.8438	0.0615237	0.00436365	0.688564	0.575727		2.41939	2.46603	2.22451	1.7618	0.712945	0.206823	0.0455198	0.00541812	0.00116704	0.000191148		0.245778	0.250516	0.225981	0.178976	0.0724258	0.0210105	0.00462421	0.00055041	0.000118556	1.94181e-05		0.0154127
20	60	3	150	10.3396	0.0689306	0.00392909	0.714666	0.5603		2.36489	2.56333	2.40962	1.96799	0.76859	0.212994	0.04552	0.00541812	0.00108536	0.000166297		0.228722	0.247914	0.233047	0.190335	0.0743346	0.0205998	0.00440249	0.000524017	0.000104971	1.60835e-05		0.0170889
20	65	3.25	140	10.7936	0.0770975	0.00186408	0.739015	0.544268		2.3124	2.66423	2.58951	2.16209	0.804019	0.211768	0.0431131	0.00541812	0.000958588	0.00013397		0.214237	0.246833	0.239911	0.200312	0.0744901	0.0196197	0.0039943	0.000501973	8.88104e-05	1.24119e-05		0.0190302
20	70	3.5	134	11.21	0.0836565	0.00615581	0.760564	0.52945		2.25457	2.74376	2.74951	2.34942	0.85026	0.212994	0.0429978	0.00541812	0.000913065	0.000122867		0.201122	0.244761	0.245274	0.209583	0.0758486	0.0190004	0.00383568	0.00048333	8.14512e-05	1.09605e-05		0.0204758
20	75	3.75	130	11.5918	0.0891676	0.0162067	0.779832	0.515531		2.19365	2.80675	2.89385	2.53174	0.902332	0.212994	0.0440423	0.00541812	0.000907787	0.000120639		0.189241	0.242132	0.249646	0.218408	0.0778423	0.0183746	0.00379944	0.00046741	7.83129e-05	1.04073e-05		0.0215904
20	80	4	120	11.9147	0.0992894	2.38883e-17	0.799069	0.496801		2.15952	2.93507	3.05111	2.65455	0.870465	0.2017	0.0362412	0.00532813	0.000664187	7.81993e-05		0.181248	0.24634	0.256079	0.222796	0.0730579	0.0169287	0.00304171	0.000447188	5.57451e-05	6.56325e-06		0.0244589
20	85	4.25	108	12.0973	0.112012	0.02533	0.817026	0.473741		2.15577	3.12817	3.1978	2.65525	0.772967	0.158362	0.025251	0.00330423	0.000367364	3.83457e-05		0.178203	0.258585	0.26434	0.219491	0.063896	0.0130907	0.00208733	0.000273139	3.03675e-05	3.16979e-06		0.0289645
20	90	4.5	100	12.2739	0.122739	0.0223018	0.831977	0.452304		2.1521	3.30192	3.31149	2.65525	0.700537	0.130935	0.01912	0.00229728	0.000234937	2.24706e-05		0.17534	0.269019	0.2698	0.216333	0.0570753	0.0106678	0.00155778	0.000187168	1.91412e-05	1.83076e-06		0.0330192
20	95	4.75	94	12.4369	0.132308	2.67563e-27	0.844615	0.432016		2.15086	3.46343	3.40069	2.65339	0.640514	0.111047	0.0150957	0.00169239	0.000161747	1.44169e-05		0.172942	0.27848	0.273436	0.213348	0.051501	0.00892879	0.00121378	0.000136078	1.30054e-05	1.1592e-06		0.036845
20	100	5	90	12.5704	0.139671	4.54883e-261	0.855333	0.414122		2.14259	3.59372	3.47468	2.64275	0.603015	0.0992737	0.0128489	0.00137388	0.000125381	1.06527e-05		0.170447	0.285888	0.276418	0.210236	0.0479711	0.00789743	0.00102216	0.000109295	9.97429e-06	8.47447e-07		0.0399302
25	10	0.4	18	3.5388	0.1966	0	0.26714	0.77276		2.87338	0.611642	0.050967	0.00277041	4.31633e-05	5.26317e-07	5.28913e-09	4.52874e-11	3.38159e-13	2.2523e-15		0.811963	0.172839	0.0144024	0.000782867	1.21972e-05	1.48728e-07	1.49461e-09	1.27974e-11	9.55575e-14	6.36459e-16		0.0339801
25	15	0.6	26	4.72428	0.181703	0	0.347576	0.719595		3.42796	1.13073	0.151875	0.0133779	0.000339144	6.66142e-06	1.07171e-07	1.46299e-09	1.73652e-11	1.84042e-13		0.725604	0.239344	0.0321477	0.00283174	7.17875e-05	1.41004e-06	2.2685e-08	3.09674e-10	3.67573e-12	3.89567e-14		0.0434895
25	20	0.8	36	5.72547	0.159041	0	0.40906	0.686187		3.65205	1.6831	0.34227	0.0461799	0.00181522	5.45119e-05	1.32973e-06	2.73724e-08	4.88063e-10	7.78113e-12		0.63786	0.293967	0.0597803	0.00806569	0.000317043	9.52094e-06	2.32248e-07	4.78082e-09	8.52442e-11	1.35904e-12		0.0467527
25	25	1	46	6.60893	0.143672	0	0.459356	0.660712		3.73893	2.15495	0.596883	0.111713	0.00618931	0.000258681	8.71789e-06	2.46753e-07	6.02942e-09	1.32015e-10		0.565739	0.326066	0.0903146	0.0169033	0.000936506	3.91412e-05	1.31911e-06	3.73363e-08	9.12313e-10	1.99752e-11		0.0468468
25	30	1.2	62	7.41285	0.119562	0	0.498164	0.647583		3.65498	2.50064	0.968999	0.26439	0.0223652	0.00139823	6.96548e-05	2.8918e-06	1.03087e-07	3.30468e-09		0.49306	0.337339	0.130719	0.0356664	0.00301709	0.000188622	9.3965e-06	3.90106e-07	1.39065e-08	4.45804e-10		0.040333
25	35	1.4	80	8.15799	0.101975	0	0.53122	0.636523		3.56528	2.69482	1.33832	0.493479	0.0603444	0.00535647	0.000374873	2.17117e-05	1.07446e-06	4.80746e-08		0.437029	0.330329	0.16405	0.0604903	0.00739697	0.000656591	4.59516e-05	2.66141e-06	1.31706e-07	5.89295e-09		0.0336853
25	40	1.6	104	8.85811	0.0851741	0	0.558532	0.628862		3.45232	2.76676	1.67377	0.8026	0.1426	0.0181068	0.00179452	0.000146158	1.01206e-05	6.39044e-07		0.389736	0.312342	0.188953	0.0906063	0.0160982	0.00204409	0.000202585	1.64999e-05	1.14252e-06	7.21423e-08		0.0266035
25	45	1.8	140	9.52449	0.068032	0	0.580988	0.623978		3.32797	2.7551	1.9286	1.14522	0.301769	0.0565343	0.00821287	0.000974929	9.79687e-05	9.11003e-06		0.349412	0.289265	0.202489	0.12024	0.0316835	0.00593568	0.00086229	0.00010236	1.0286e-05	9.56485e-07		0.0196793
25	50	2	180	10.1631	0.0564617	0	0.602324	0.617828		3.23259	2.75758	2.10067	1.41234	0.501333	0.128287	0.0255218	0.00414643	0.000569819	7.38141e-05		0.318071	0.271332	0.206695	0.138967	0.0493288	0.0126228	0.00251122	0.000407988	5.60674e-05	7.26295e-06		0.0153199
25	55	2.2	188	10.7733	0.0573046	0.00113382	0.626854	0.606667		3.1801	2.84686	2.28522	1.62433	0.621486	0.171837	0.036937	0.00541809	0.000941328	0.00013583		0.295184	0.264252	0.212119	0.150774	0.0576878	0.0159504	0.00342858	0.00050292	8.73762e-05	1.26081e-05		0.0151429
25	60	2.4	188	11.3538	0.0603924	0.00325041	0.650483	0.595213		3.12689	2.93886	2.46998	1.83444	0.724833	0.20653	0.0455198	0.0054181	0.00112791	0.000179692		0.275405	0.258844	0.217547	0.161571	0.0638406	0.0181904	0.00400922	0.000477207	9.93424e-05	1.58266e-05		0.0156322
25	65	2.6	176	11.902	0.0676248	0.00256913	0.67448	0.581891		3.08216	3.06015	2.67344	2.0423	0.779551	0.212801	0.0449454	0.0054181	0.0010434	0.000155105		0.258962	0.257113	0.224622	0.171594	0.0654976	0.0178795	0.0037763	0.000455228	8.76659e-05	1.30319e-05		0.0173872
25	70	2.8	164	12.4141	0.0756957	0.0015753	0.697286	0.568163		3.03765	3.18523	2.87418	2.2413	0.815934	0.211095	0.0422484	0.0054181	0.000917429	0.000124447		0.244694	0.256582	0.231526	0.180545	0.0657264	0.0170045	0.00340326	0.000436448	7.39022e-05	1.00247e-05		0.0194221
25	75	3	156	12.8935	0.0826505	0.00275293	0.718043	0.555196		2.9871	3.2933	3.05932	2.43425	0.858656	0.212994	0.0414753	0.0054181	0.000853308	0.000110251		0.231675	0.255424	0.237277	0.188797	0.0665961	0.0165195	0.00321676	0.00042022	6.61814e-05	8.55094e-06		0.0211109
25	80	3.2	150	13.3394	0.0889291	0.00816762	0.737091	0.542719		2.93298	3.38895	3.232	2.62152	0.903144	0.212994	0.041445	0.0054181	0.000817673	0.000102502		0.219874	0.254056	0.242291	0.196525	0.0677052	0.0159673	0.00310697	0.000406174	6.12978e-05	7.68416e-06		0.022593
25	85	3.4	128	13.6588	0.10671	0.00624434	0.759387	0.519991		2.95029	3.66581	3.44017	2.65524	0.763891	0.15534	0.02454	0.00317637	0.000348917	3.58737e-05		0.215999	0.268384	0.251864	0.194397	0.0559265	0.0113728	0.00179664	0.000232551	2.55451e-05	2.62641e-06		0.0286391
25	90	3.6	116	13.9314	0.120098	0.0146935	0.777803	0.499558		2.95904	3.90052	3.59364	2.65525	0.679872	0.123347	0.0174546	0.00202985	0.000200751	1.84979e-05		0.212401	0.279981	0.257953	0.190595	0.0488015	0.00885388	0.0012529	0.000145704	1.441e-05	1.32779e-06		0.0336251
25	95	3.8	108	14.183	0.131324	0.00887524	0.793566	0.480465		2.96388	4.10888	3.71569	2.65525	0.620576	0.103573	0.0135332	0.00145687	0.000133611	1.13838e-05		0.208975	0.289705	0.261982	0.187213	0.043755	0.00730263	0.000954187	0.00010272	9.4205e-06	8.02638e-07		0.0380451
25	100	4	102	14.4032	0.141207	3.46164e-136	0.807261	0.462247		2.96853	4.30008	3.81415	2.64581	0.573021	0.0894041	0.010957	0.00110879	9.57318e-05	7.66277e-06		0.206102	0.298551	0.264813	0.183697	0.0397844	0.00620726	0.000760739	7.69824e-05	6.64658e-06	5.3202e-07		0.0421577
30	10	0.333333	18	3.70354	0.205752	0	0.234693	0.7979		3.10383	0.558713	0.0391879	0.00178828	2.33999e-05	2.40019e-07	2.03111e-09	1.46553e-11	9.22677e-14	5.17948e-16		0.838071	0.150859	0.0105812	0.000482856	6.31824e-06	6.48079e-08	5.48422e-10	3.95711e-12	2.49134e-14	1.39852e-16		0.0310396
30	15	0.5	26	4.9924	0.192015	0	0.309447	0.746249		3.80109	1.06253	0.119765	0.00881622	0.000186762	3.07353e-06	4.14964e-08	4.75896e-10	4.74933e-12	4.22887e-14		0.761376	0.21283	0.0239895	0.00176593	3.74092e-05	6.15642e-07	8.31192e-09	9.53241e-11	9.51312e-13	8.47061e-15		0.0408667
30	20	0.666667	34	6.08914	0.179092	0	0.369257	0.708494		4.21096	1.59633	0.254368	0.0266546	0.000807754	1.88535e-05	3.5916e-07	5.79191e-09	8.10815e-11	1.0138e-12		0.691553	0.26216	0.0417741	0.0043774	0.000132655	3.09625e-06	5.89837e-08	9.51187e-10	1.33157e-11	1.66494e-13		0.0469508
30	25	0.833333	42	7.05584	0.167996	0	0.418827	0.6797		4.43953	2.11007	0.442149	0.06152	0.00249208	7.70993e-05	1.9372e-06	4.10708e-08	7.54167e-10	1.23864e-11		0.6292	0.299053	0.0626642	0.00871902	0.000353193	1.0927e-05	2.74553e-07	5.82082e-09	1.06885e-10	1.75549e-12		0.0502397
30	30	1	54	7.93068	0.146864	0	0.458373	0.662777		4.44977	2.59033	0.739099	0.142897	0.00821741	0.000355629	1.2393e-05	3.62384e-07	9.14215e-09	2.06676e-10		0.561082	0.326622	0.0931949	0.0180182	0.00103615	4.48421e-05	1.56267e-06	4.56939e-08	1.15276e-09	2.60603e-11		0.0479692
30	35	1.16667	68	8.73998	0.128529	0	0.491847	0.650129		4.39466	2.94361	1.09349	0.284086	0.0227162	0.00134595	6.36407e-05	2.51024e-06	8.50766e-08	2.59123e-09		0.502823	0.336798	0.125114	0.0325042	0.00259912	0.000153999	7.28156e-06	2.87213e-07	9.73419e-09	2.9648e-10		0.0432884
30	40	1.33333	84	9.49827	0.113075	0	0.520733	0.64004		4.31413	3.17154	1.46284	0.491758	0.0534719	0.00424403	0.000266464	1.38759e-05	6.18373e-07	2.48652e-08		0.454202	0.333907	0.154012	0.0517734	0.00562965	0.000446822	2.80539e-05	1.46089e-06	6.51038e-08	2.61787e-09		0.0377564
30	45	1.5	104	10.2154	0.0982255	0	0.545327	0.632598		4.2091	3.28748	1.81888	0.772233	0.114448	0.0122044	0.00102052	7.03577e-05	4.13371e-06	2.20437e-07		0.412033	0.321815	0.178052	0.0755946	0.0112034	0.0011947	9.98993e-05	6.88738e-06	4.04652e-07	2.15787e-08		0.0316104
30	50	1.66667	130	10.9002	0.083848	0	0.5664	0.627108		4.09181	3.32105	2.12425	1.10303	0.223775	0.032322	0.00363314	0.000334847	2.61936e-05	1.87613e-06		0.375387	0.304677	0.194881	0.101193	0.0205293	0.00296525	0.000333309	3.07192e-05	2.40303e-06	1.72118e-07		0.0255466
30	55	1.83333	166	11.5593	0.0696345	0	0.5846	0.623044		3.97228	3.30476	2.35409	1.43463	0.400173	0.0794441	0.0122272	0.00153701	0.000163489	1.61387e-05		0.343643	0.285895	0.203653	0.124111	0.0346191	0.00687273	0.00105777	0.000132967	1.41435e-05	1.39616e-06		0.0199082
30	60	2	204	12.1957	0.0597829	0	0.602267	0.617888		3.87854	3.30779	2.52015	1.6951	0.602898	0.15461	0.0308262	0.00501933	0.000691299	8.97612e-05		0.318025	0.271226	0.206642	0.138992	0.0494352	0.0126774	0.00252763	0.000411565	5.66837e-05	7.36006e-06		0.0162147
30	65	2.16667	206	12.8074	0.0621718	0.00121746	0.623587	0.607734		3.83329	3.41514	2.71576	1.90546	0.704683	0.187753	0.0388491	0.00541809	0.000914146	0.000126844		0.299303	0.266654	0.212046	0.148778	0.0550216	0.0146597	0.00303334	0.000423044	7.13765e-05	9.90395e-06		0.0165783
30	70	2.33333	202	13.3932	0.0663028	0.0022119	0.644303	0.597277		3.78751	3.52686	2.91344	2.11439	0.789101	0.211407	0.0438866	0.0054181	0.000999656	0.000144001		0.282795	0.263333	0.217532	0.157871	0.0589182	0.0157847	0.00327679	0.000404543	7.46393e-05	1.07518e-05		0.0174597
30	75	2.5	190	13.9482	0.0734117	0.00268084	0.665153	0.585531		3.7491	3.66341	3.12372	2.31618	0.833804	0.212994	0.0425551	0.0054181	0.000911078	0.000122583		0.268787	0.262643	0.223952	0.166056	0.0597785	0.0152703	0.00305093	0.000388444	6.53186e-05	8.78846e-06		0.0192811
30	80	2.66667	178	14.4731	0.0813095	0.000713266	0.685176	0.573396		3.71162	3.80576	3.33143	2.50697	0.861301	0.210052	0.0396555	0.0054181	0.000788478	9.7896e-05		0.25645	0.262954	0.230181	0.173216	0.0595105	0.0145133	0.00273995	0.000374357	5.44789e-05	6.764e-06		0.0213807
30	85	2.83333	162	14.9448	0.0922519	0.00392627	0.705389	0.559066		3.6913	3.99287	3.5455	2.65522	0.836479	0.186215	0.0321105	0.00452432	0.000539857	6.04383e-05		0.246995	0.267174	0.23724	0.177668	0.0559712	0.0124602	0.0021486	0.000302735	3.61234e-05	4.0441e-06		0.0246473
30	90	3	138	15.3133	0.110966	0.00801567	0.727408	0.538041		3.73285	4.32365	3.75696	2.65524	0.694889	0.128709	0.018543	0.00219083	0.000219796	2.05186e-05		0.243766	0.282346	0.24534	0.173394	0.0453782	0.00840504	0.00121091	0.000143067	1.43533e-05	1.33992e-06		0.0313308
30	95	3.16667	126	15.6526	0.124227	0.0125122	0.745562	0.51994		3.75266	4.58624	3.91531	2.65525	0.623829	0.104126	0.0135717	0.00145482	0.000132692	1.12208e-05		0.239747	0.293002	0.250138	0.169636	0.0398547	0.00665232	0.000867058	9.29442e-05	8.47734e-06	7.16866e-07		0.0363987
30	100	3.33333	118	15.9615	0.135267	0.0136541	0.761424	0.503021		3.76475	4.81784	4.04641	2.65525	0.576048	0.0892261	0.0108293	0.00108351	9.23937e-05	7.28843e-06		0.235864	0.301841	0.25351	0.166353	0.0360897	0.00559007	0.000678462	6.78826e-05	5.78852e-06	4.56625e-07		0.0408291
35	10	0.285714	18	3.83518	0.213066	0	0.209463	0.817794		3.2908	0.512227	0.0309323	0.00121301	1.36423e-05	1.20433e-07	8.77871e-10	5.4597e-12	2.96418e-14	1.43455e-16		0.858055	0.13356	0.0080654	0.000316285	3.55715e-06	3.14021e-08	2.28899e-10	1.42358e-12	7.72892e-15	3.7405e-17		0.028457
35	15	0.428571	26	5.21258	0.200484	0	0.279229	0.767891		4.11412	0.995867	0.0964068	0.006077	0.000110211	1.55613e-06	1.80494e-08	1.77991e-10	1.52839e-12	1.17037e-14		0.789267	0.191051	0.018495	0.00116583	2.11433e-05	2.98534e-07	3.46266e-09	3.41464e-11	2.93212e-13	2.24528e-15		0.0383026
35	20	0.571429	32	6.39597	0.199874	0	0.337277	0.726393		4.71154	1.48043	0.187994	0.0156263	0.000373564	6.92786e-06	1.05313e-07	1.35905e-09	1.52552e-11	1.52868e-13		0.736642	0.231463	0.0293926	0.00244315	5.84061e-05	1.08316e-06	1.64655e-08	2.12485e-10	2.38513e-12	2.39006e-14		0.0462635
35	25	0.714286	40	7.43988	0.185997	0	0.384857	0.698024		5.03526	2.02289	0.342312	0.0381527	0.0012294	3.04836e-05	6.16575e-07	1.05534e-08	1.56765e-10	2.08076e-12		0.676794	0.271898	0.0460104	0.00512814	0.000165245	4.09732e-06	8.28743e-08	1.41849e-09	2.10709e-11	2.79677e-13		0.0505723
35	30	0.857143	48	8.3832	0.17465	0	0.425589	0.675298		5.22195	2.53705	0.543522	0.0773658	0.00320503	0.000101372	2.60352e-06	5.64137e-08	1.05864e-09	1.77726e-11		0.622907	0.302635	0.0648346	0.00922867	0.000382316	1.20923e-05	3.10564e-07	6.72938e-09	1.26281e-10	2.12003e-12		0.0528553
35	35	1	60	9.25248	0.154208	0	0.458766	0.661957		5.20808	3.02093	0.851507	0.162363	0.00918777	0.000391655	1.34513e-05	3.87791e-07	9.64793e-09	2.15089e-10		0.562885	0.3265	0.0920302	0.0175481	0.000993006	4.23297e-05	1.45381e-06	4.19121e-08	1.04274e-09	2.32467e-11		0.0503489
35	40	1.14286	74	10.0657	0.136022	0	0.48736	0.651768		5.13812	3.38506	1.21473	0.303209	0.0231577	0.00131341	5.95217e-05	2.25207e-06	7.32583e-08	2.14054e-09		0.510461	0.336298	0.120681	0.0301232	0.00230067	0.000130484	5.91334e-06	2.23738e-07	7.27805e-09	2.12658e-10		0.0457441
35	45	1.28571	88	10.8338	0.123112	0	0.513254	0.642116		5.07265	3.645	1.5755	0.488888	0.0481216	0.00347471	0.00019906	9.47688e-06	3.86641e-07	1.42129e-08		0.468222	0.336446	0.145424	0.045126	0.00444178	0.000320727	1.83739e-05	8.74748e-07	3.56883e-08	1.3119e-09		0.0414205
35	50	1.42857	106	11.5646	0.1091	0	0.535366	0.635358		4.96809	3.79439	1.94711	0.748549	0.0967078	0.00904489	0.000665887	4.05253e-05	2.10573e-06	9.90246e-08		0.429595	0.328103	0.168368	0.0647276	0.0083624	0.000782119	5.75798e-05	3.50426e-06	1.82084e-07	8.56273e-09		0.0357961
35	55	1.57143	128	12.2645	0.0958162	0	0.55472	0.630073		4.85243	3.86091	2.28438	1.06248	0.180162	0.0218643	0.0020733	0.000161693	1.0727e-05	6.48074e-07		0.395649	0.314804	0.18626	0.0866309	0.0146897	0.00178273	0.000169049	1.31839e-05	8.74639e-07	5.28415e-08		0.0301633
35	60	1.71429	156	12.9394	0.0829451	0	0.571757	0.625962		4.7317	3.87013	2.56507	1.40321	0.312939	0.0496076	0.00610909	0.000615967	5.26563e-05	4.13553e-06		0.36568	0.299095	0.198237	0.108445	0.0241849	0.00383383	0.00047213	4.76038e-05	4.06944e-06	3.19606e-07		0.0248085
35	65	1.85714	192	13.5935	0.0707995	0	0.587071	0.622457		4.61601	3.85233	2.77713	1.72336	0.501491	0.103991	0.016718	0.00219454	0.0002437	2.5173e-05		0.339575	0.283395	0.204299	0.126778	0.036892	0.00765002	0.00122985	0.00016144	1.79277e-05	1.85184e-06		0.0200642
35	70	2	222	14.2283	0.0640913	0	0.602951	0.617159		4.53258	3.87695	2.94934	1.97385	0.685243	0.171076	0.0331794	0.00525397	0.000703652	8.86821e-05		0.318562	0.272482	0.207287	0.138728	0.0481607	0.0120237	0.00233193	0.000369263	4.94546e-05	6.23281e-06		0.0174637
35	75	2.14286	228	14.8409	0.0650915	0.00191348	0.620809	0.608952		4.48217	3.97221	3.13918	2.18727	0.799874	0.210613	0.0430269	0.00541809	0.000961314	0.000134665		0.302015	0.267654	0.211523	0.147382	0.0538968	0.0141915	0.00289922	0.000365079	6.47748e-05	9.07395e-06		0.017422
35	80	2.28571	214	15.4291	0.0720986	0.00121266	0.640254	0.598226		4.45395	4.12787	3.36059	2.38712	0.840388	0.211521	0.0412577	0.00541809	0.000862016	0.000112199		0.288672	0.267538	0.217809	0.154715	0.0544677	0.0137092	0.00267402	0.000351161	5.58695e-05	7.27192e-06		0.0192891
35	85	2.42857	202	15.9898	0.0791574	0.000603547	0.658757	0.587591		4.42212	4.27987	3.57603	2.58047	0.874688	0.21094	0.0393987	0.00541809	0.000768514	9.39725e-05		0.276559	0.267663	0.223645	0.161382	0.0547028	0.0131921	0.00246399	0.000338846	4.80627e-05	5.87703e-06		0.0211875
35	90	2.57143	168	16.4748	0.0980642	9.0847e-77	0.681334	0.569603		4.46595	4.61668	3.83253	2.64984	0.738532	0.145794	0.0223244	0.00279656	0.000296928	2.93643e-05		0.271078	0.280227	0.23263	0.160842	0.044828	0.00884952	0.00135506	0.000169748	1.80232e-05	1.78238e-06		0.0274803
35	95	2.71429	148	16.9042	0.114217	0.00180506	0.701457	0.551965		4.51064	4.94278	4.03096	2.65524	0.638976	0.109272	0.014552	0.00159054	0.000147701	1.27051e-05		0.266836	0.2924	0.238459	0.157076	0.0377999	0.0064642	0.000860856	9.40918e-05	8.73755e-06	7.51595e-07		0.0333972
35	100	2.85714	136	17.297	0.127184	0.00234222	0.719032	0.535643		4.54254	5.22883	4.19102	2.65525	0.577564	0.0897393	0.0108995	0.00108949	9.27052e-05	7.28556e-06		0.262619	0.302297	0.242297	0.153509	0.0333909	0.00518813	0.000630136	6.29872e-05	5.3596e-06	4.21203e-07		0.0384473
40	10	0.25	18	3.943	0.219055	0	0.189235	0.833995		3.44544	0.471733	0.0249581	0.000856308	8.42645e-06	6.51592e-08	4.16353e-10	2.27108e-12	1.08189e-14	4.59339e-17		0.873813	0.119638	0.00632972	0.000217172	2.13707e-06	1.65253e-08	1.05593e-10	5.75979e-13	2.74383e-15	1.16495e-17		0.0262074
40	15	0.375	24	5.39846	0.224936	0	0.255528	0.781263		4.44483	0.882265	0.0679078	0.00340457	4.88965e-05	5.50393e-07	5.11038e-09	4.04524e-11	2.79362e-13	1.72075e-15		0.823352	0.163429	0.0125791	0.000630657	9.05749e-06	1.01954e-07	9.46637e-10	7.49332e-12	5.17485e-14	3.18748e-16		0.036761
40	20	0.5	32	6.65733	0.208042	0	0.309697	0.745447		5.08339	1.40662	0.155813	0.0112657	0.000234167	3.78474e-06	5.02122e-08	5.6607e-10	5.55465e-12	4.86339e-14		0.763578	0.211289	0.0234048	0.00169223	3.51743e-05	5.68507e-07	7.54239e-09	8.50296e-11	8.34366e-13	7.30532e-15		0.0439569
40	25	0.625	38	7.77286	0.204549	0	0.356573	0.713219		5.58043	1.90414	0.263704	0.0239449	0.000625316	1.26498e-05	2.09572e-07	2.9458e-09	3.60015e-11	3.92939e-13		0.717938	0.244973	0.0339263	0.00308058	8.04487e-05	1.62743e-06	2.69621e-08	3.78986e-10	4.63169e-12	5.05527e-14		0.050109
40	30	0.75	46	8.78173	0.190907	0	0.396003	0.690767		5.84489	2.4504	0.433992	0.0506895	0.0017117	4.44382e-05	9.4062e-07	1.68426e-08	2.61666e-10	3.6336e-12		0.665574	0.279034	0.0494199	0.00577216	0.000194916	5.06031e-06	1.07111e-07	1.91791e-09	2.97967e-11	4.13768e-13		0.0532696
40	35	0.875	56	9.70909	0.173377	0	0.429378	0.674974		5.93437	2.98826	0.67897	0.102788	0.00454892	0.000153208	4.18202e-06	9.61921e-08	1.91452e-09	3.40957e-11		0.611217	0.30778	0.0699314	0.0105868	0.000468522	1.57798e-05	4.30733e-07	9.90742e-09	1.97189e-10	3.51173e-12		0.0533618
40	40	1	66	10.5742	0.160216	0	0.45909	0.66127		5.96816	3.45109	0.9629	0.181499	0.0101348	0.000426651	1.44779e-05	4.1252e-07	1.01456e-08	2.23588e-10		0.564407	0.326368	0.091061	0.0171643	0.000958441	4.03482e-05	1.36917e-06	3.90118e-08	9.5947e-10	2.11447e-11		0.0522892
40	45	1.125	80	11.3905	0.142381	0	0.48402	0.652871		5.88483	3.82512	1.33353	0.321962	0.0236698	0.00129463	5.66419e-05	2.07046e-06	6.51001e-08	1.83793e-09		0.516646	0.335818	0.117074	0.0282659	0.00207804	0.000113659	4.97274e-06	1.81771e-07	5.71531e-09	1.61357e-10		0.0478141
40	50	1.25	94	12.1664	0.129429	0	0.5069	0.64465		5.8119	4.09823	1.70223	0.503746	0.0468791	0.00320863	0.000174505	7.89478e-06	3.06293e-07	1.06984e-08		0.477702	0.336849	0.139913	0.0414048	0.00385317	0.000263729	1.43432e-05	6.48902e-07	2.51754e-08	8.79341e-10		0.0435982
40	55	1.375	110	12.908	0.117346	0	0.52727	0.637929		5.71985	4.28091	2.07265	0.739901	0.08678	0.00740158	0.000498279	2.77812e-05	1.32416e-06	5.70195e-08		0.443124	0.331647	0.160571	0.0573211	0.00672296	0.00057341	3.86023e-05	2.15224e-06	1.02584e-07	4.41738e-09		0.0389173
40	60	1.5	128	13.6206	0.106411	0	0.54562	0.632182		5.61962	4.39317	2.42031	1.02071	0.149593	0.0157827	0.00130612	8.91408e-05	5.18542e-06	2.73722e-07		0.412583	0.322539	0.177695	0.0749385	0.0109829	0.00115874	9.58929e-05	6.54457e-06	3.80705e-07	2.00962e-08		0.0343216
40	65	1.625	152	14.3088	0.0941371	0	0.561433	0.628312		5.49579	4.42514	2.73909	1.35684	0.25416	0.0339628	0.00353768	0.000302535	2.19805e-05	1.45847e-06		0.384083	0.309259	0.191426	0.0948252	0.0177624	0.00237355	0.000247237	2.11432e-05	1.53615e-06	1.01928e-07		0.0291128
40	70	1.75	182	14.977	0.0822909	0	0.575643	0.62515		5.37206	4.41673	2.99961	1.70168	0.407356	0.0692801	0.00914406	0.0009872	9.02949e-05	7.60921e-06		0.358689	0.294902	0.200282	0.11362	0.0271989	0.00462578	0.000610542	6.59146e-05	6.02892e-06	5.08062e-07		0.0242678
40	75	1.875	216	15.6273	0.0723485	0	0.589132	0.621761		5.26351	4.40713	3.20091	2.00726	0.597566	0.126862	0.0208815	0.00280615	0.000318986	3.37732e-05		0.336816	0.282015	0.204829	0.128446	0.0382386	0.00811799	0.00133622	0.000179567	2.04121e-05	2.16117e-06		0.0204034
40	80	2	240	16.2606	0.0677527	5.76053e-05	0.603537	0.616528		5.18775	4.44851	3.37916	2.25126	0.765523	0.186824	0.0353988	0.00541807	0.000716223	8.80466e-05		0.319037	0.273575	0.207812	0.138448	0.0470782	0.0114893	0.00217696	0.000333201	4.40464e-05	5.4147e-06		0.0185355
40	85	2.125	238	16.8734	0.0708967	0.000919433	0.620165	0.608267		5.14952	4.57425	3.58564	2.45889	0.848701	0.209843	0.0402408	0.00541809	0.00082048	0.000103887		0.305185	0.271092	0.212502	0.145726	0.0502981	0.0124363	0.00238486	0.000321102	4.86256e-05	6.15686e-06		0.0192195
40	90	2.25	226	17.4628	0.0772692	0.000484944	0.637332	0.598724		5.1238	4.73521	3.80687	2.65291	0.88721	0.211522	0.0390783	0.00541809	0.000747571	9.00465e-05		0.293411	0.271159	0.217998	0.151917	0.0508056	0.0121127	0.0022378	0.000310264	4.28092e-05	5.15646e-06		0.0209522
40	95	2.375	178	17.9693	0.100951	0.00293577	0.660822	0.579374		5.22054	5.17984	4.08298	2.65523	0.685366	0.125304	0.0177864	0.00206698	0.000203698	1.86153e-05		0.290525	0.28826	0.227219	0.147764	0.0381409	0.00697323	0.00098982	0.000115028	1.13359e-05	1.03595e-06		0.0291002
40	100	2.5	158	18.4414	0.116718	1.84084e-72	0.679983	0.563157		5.28172	5.53104	4.27602	2.6503	0.594249	0.0949051	0.0118156	0.0012082	0.000105014	8.42509e-06		0.286406	0.299926	0.231871	0.143715	0.0322237	0.00514631	0.00064071	6.55156e-05	5.69449e-06	4.56858e-07		0.0350066
45	10	0.222222	18	4.03303	0.224057	0	0.172636	0.847477		3.57544	0.436444	0.0205128	0.000624558	5.45395e-06	3.74615e-08	2.12762e-10	1.03204e-12	4.37349e-15	1.65161e-17		0.88654	0.108217	0.0050862	0.000154861	1.35232e-06	9.28867e-09	5.27549e-11	2.55896e-13	1.08442e-15	4.0952e-18		0.0242469
45	15	0.333333	24	5.55669	0.231529	0	0.23492	0.797024		4.67111	0.826584	0.0564555	0.00250833	3.1926e-05	3.18923e-07	2.63024e-09	1.8505e-11	1.13635e-13	6.22254e-16		0.840628	0.148755	0.0101599	0.000451408	5.7455e-06	5.73944e-08	4.73347e-10	3.33023e-12	2.04501e-14	1.11983e-16		0.034441
45	20	0.444444	32	6.88314	0.215098	0	0.286491	0.761849		5.40848	1.33521	0.130925	0.0083619	0.000153474	2.19461e-06	2.57905e-08	2.57752e-10	2.2435e-12	1.74176e-14		0.785758	0.193983	0.0190211	0.00121484	2.22972e-05	3.18838e-07	3.74692e-09	3.74469e-11	3.25942e-13	2.53048e-15		0.0417254
45	25	0.555556	38	8.06471	0.212229	0	0.331482	0.73003		5.99691	1.82614	0.223374	0.0178657	0.000410703	7.33133e-06	1.07335e-07	1.33456e-09	1.44373e-11	1.39413e-13		0.743599	0.226436	0.0276977	0.0022153	5.09259e-05	9.09063e-07	1.33092e-08	1.65482e-10	1.79018e-12	1.72868e-14		0.0480564
45	30	0.666667	46	9.13447	0.198575	0	0.369658	0.707386		6.34338	2.38011	0.371695	0.0381253	0.00112903	2.57824e-05	4.80876e-07	7.59603e-09	1.04195e-10	1.27663e-12		0.694445	0.260563	0.0406915	0.00417378	0.000123601	2.82254e-06	5.26441e-08	8.31579e-10	1.14068e-11	1.3976e-13		0.0517415
45	35	0.777778	52	10.1182	0.19458	0	0.404362	0.685471		6.64497	2.87843	0.528428	0.0640392	0.00224417	6.04138e-05	1.32539e-06	2.45895e-08	3.95743e-10	5.6941e-12		0.656736	0.284481	0.0522256	0.00632913	0.000221796	5.97083e-06	1.30991e-07	2.43024e-09	3.91121e-11	5.6276e-13		0.0553545
45	40	0.888889	62	11.0341	0.177969	0	0.433267	0.672357		6.70933	3.41573	0.783653	0.119815	0.00535256	0.000181975	5.01414e-06	1.16421e-07	2.33903e-09	4.20546e-11		0.608056	0.309562	0.0710213	0.0108586	0.000485095	1.64921e-05	4.54424e-07	1.0551e-08	2.11983e-10	3.81134e-12		0.0550923
45	45	1	72	11.896	0.165222	0	0.45936	0.660684		6.7296	3.88088	1.07353	0.200397	0.0110656	0.000460968	1.54851e-05	4.36894e-07	1.06418e-08	2.32261e-10		0.565705	0.326235	0.0902433	0.0168458	0.000930198	3.875e-05	1.30172e-06	3.67263e-08	8.94572e-10	1.95243e-11		0.0539011
45	50	1.11111	86	12.7146	0.147844	0	0.481442	0.653636		6.63412	4.26397	1.45044	0.340464	0.0242375	0.00128576	5.46101e-05	1.93905e-06	5.9248e-08	1.62506e-09		0.521773	0.335361	0.114077	0.0267775	0.00190627	0.000101125	4.29508e-06	1.52506e-07	4.65985e-09	1.27811e-10		0.049581
45	55	1.22222	100	13.4967	0.134967	0	0.501922	0.646542		6.55367	4.54911	1.82589	0.518857	0.0460332	0.00301058	0.000156657	6.78694e-06	2.52303e-07	8.43888e-09		0.485575	0.337053	0.135284	0.0384432	0.00341069	0.00022306	1.1607e-05	5.02858e-07	1.86936e-08	6.25254e-10		0.0454911
45	60	1.33333	114	14.2473	0.124977	0	0.520949	0.639688		6.47877	4.76433	2.18797	0.730895	0.0787578	0.00619731	0.000385871	1.99311e-05	8.81137e-07	3.51446e-08		0.454736	0.334402	0.153571	0.0513005	0.0055279	0.000434981	2.70837e-05	1.39893e-06	6.18457e-08	2.46675e-09		0.0417924
45	65	1.44444	132	14.9705	0.113413	0	0.53752	0.634878		6.3676	4.88852	2.55739	1.00815	0.134764	0.0130196	0.000989077	6.20713e-05	3.32421e-06	1.61224e-07		0.425343	0.326544	0.170829	0.0673426	0.00900197	0.000869683	6.60684e-05	4.14624e-06	2.22051e-07	1.07695e-08		0.0370342
45	70	1.55556	150	15.6703	0.104469	0	0.553209	0.629891		6.26989	4.97876	2.88421	1.30086	0.209937	0.024294	0.00219957	0.000163944	1.04019e-05	6.00283e-07		0.400113	0.317719	0.184055	0.0830144	0.0133971	0.00155032	0.000140365	1.04621e-05	6.63795e-07	3.8307e-08		0.0331917
45	75	1.66667	176	16.3503	0.0928993	0	0.566471	0.627012		6.1393	4.9845	3.18615	1.65218	0.334108	0.0481025	0.00538958	0.000495147	3.8611e-05	2.75647e-06		0.375486	0.304857	0.194869	0.101049	0.0204344	0.002942	0.000329632	3.02837e-05	2.36149e-06	1.68589e-07		0.028321
45	80	1.77778	208	17.0133	0.0817947	0	0.578589	0.624545		6.0128	4.96202	3.42987	1.9982	0.505341	0.0908077	0.0126561	0.0014419	0.000139103	1.23936e-05		0.353418	0.291656	0.2016	0.117449	0.0297027	0.00533746	0.000743897	8.47512e-05	8.17613e-06	7.28467e-07		0.0238559
45	85	1.88889	242	17.6608	0.0729786	0	0.590462	0.621516		5.90662	4.95245	3.62131	2.29503	0.702047	0.153329	0.0259681	0.00359036	0.000419853	4.58031e-05		0.334448	0.28042	0.205047	0.129951	0.0397517	0.00868186	0.00147038	0.000203295	2.37731e-05	2.59349e-06		0.0204647
45	90	2	256	18.2928	0.0714561	7.74529e-05	0.604262	0.615731		5.84726	5.0298	3.81273	2.52494	0.836722	0.198561	0.0365612	0.00541807	0.000698393	8.32818e-05		0.319649	0.274961	0.208428	0.13803	0.0457406	0.0108546	0.00199867	0.000296187	3.81787e-05	4.55272e-06		0.0196476
45	95	2.11111	222	18.8938	0.0851071	8.96601e-09	0.623418	0.603181		5.88327	5.32355	4.0753	2.65508	0.769363	0.158297	0.0252383	0.00328669	0.000362263	3.71773e-05		0.311387	0.281762	0.215695	0.140526	0.0407205	0.00837828	0.0013358	0.000173956	1.91737e-05	1.9677e-06		0.02398
45	100	2.22222	186	19.4364	0.104497	2.05931e-101	0.644104	0.586838		5.97885	5.74257	4.31405	2.64928	0.629767	0.106306	0.0139491	0.00149994	0.000136863	1.15343e-05		0.307611	0.295454	0.221957	0.136305	0.0324014	0.00546942	0.000717679	7.71715e-05	7.04159e-06	5.93437e-07		0.030874
50	10	0.2	18	4.1094	0.2283	0	0.158754	0.858888		3.68623	0.405571	0.0171249	0.000468048	3.6688e-06	2.26389e-08	1.15577e-10	5.04156e-13	1.92187e-15	6.52838e-18		0.897024	0.0986936	0.00416725	0.000113897	8.92782e-07	5.50906e-09	2.81251e-11	1.22684e-13	4.67678e-16	1.58865e-18		0.0225317
50	15	0.3	24	5.69315	0.237214	0	0.217472	0.810599		4.86727	0.776356	0.0476027	0.00189685	2.16527e-05	1.94216e-07	1.43933e-09	9.10437e-12	5.02853e-14	2.47627e-16		0.854935	0.136367	0.0083614	0.000333181	3.80329e-06	3.41139e-08	2.52817e-10	1.59918e-12	8.83261e-15	4.34957e-17		0.0323482
50	20	0.4	32	7.08042	0.221263	0	0.266658	0.776162		5.69478	1.26781	0.111367	0.00636164	0.000104398	1.33698e-06	1.40858e-08	1.26292e-10	9.86674e-13	6.87377e-15		0.8043	0.179058	0.0157289	0.000898483	1.47446e-05	1.88828e-07	1.9894e-09	1.78369e-11	1.39352e-13	9.70814e-16		0.039619
50	25	0.5	38	8.3223	0.219008	0	0.309876	0.74484		6.3684	1.74873	0.191244	0.0136474	0.000279775	4.46278e-06	5.84579e-08	6.50852e-10	6.30853e-12	5.45618e-14		0.765221	0.210125	0.0229797	0.00163985	3.36175e-05	5.36243e-07	7.02424e-09	7.82057e-11	7.58027e-13	6.5561e-15		0.0460191
50	30	0.6	44	9.44948	0.214761	0	0.347836	0.718866		6.87497	2.25084	0.297298	0.0257119	0.000639196	1.23226e-05	1.94684e-07	2.61074e-09	3.04493e-11	3.17101e-13		0.727551	0.238198	0.0314619	0.00272098	6.76435e-05	1.30406e-06	2.06026e-08	2.76284e-10	3.22233e-12	3.35575e-14		0.0511555
50	35	0.7	52	10.4867	0.201667	0	0.380582	0.700191		7.16742	2.80872	0.459544	0.049443	0.00153595	3.67615e-05	7.18254e-07	1.18811e-08	1.70623e-10	2.1892e-12		0.683477	0.267836	0.0438216	0.00471483	0.000146467	3.50554e-06	6.84918e-08	1.13297e-09	1.62704e-11	2.0876e-13		0.0540138
50	40	0.8	60	11.4516	0.19086	0	0.409862	0.684177		7.36136	3.34349	0.657805	0.0856171	0.00323463	9.35641e-05	2.20122e-06	4.37387e-08	7.53245e-10	1.15988e-11		0.642824	0.291967	0.0574421	0.00747643	0.000282461	8.17039e-06	1.9222e-07	3.81944e-09	6.57764e-11	1.01285e-12		0.0557248
50	45	0.9	68	12.3582	0.181739	0	0.436338	0.670304		7.48308	3.84312	0.888685	0.136973	0.00616629	0.000211253	5.86561e-06	1.37236e-07	2.7784e-09	5.0343e-11		0.605513	0.310976	0.0719104	0.0110835	0.000498962	1.70941e-05	4.74632e-07	1.11049e-08	2.24821e-10	4.07364e-12		0.0565164
50	50	1	80	13.2177	0.165221	0	0.458708	0.662064		7.43622	4.31713	1.2182	0.232419	0.0131584	0.00056112	1.92775e-05	5.55912e-07	1.38342e-08	3.08491e-10		0.562595	0.326617	0.0921645	0.0175839	0.000995511	4.24521e-05	1.45846e-06	4.20581e-08	1.04664e-09	2.33392e-11		0.0539642
50	55	1.1	92	14.0383	0.15259	0	0.479398	0.654176		7.38568	4.70171	1.56588	0.358795	0.0248493	0.00128422	5.31808e-05	1.84204e-06	5.49256e-08	1.46982e-09		0.526111	0.334921	0.111544	0.0255584	0.00177011	9.14798e-05	3.78827e-06	1.31216e-07	3.91257e-09	1.04701e-10		0.0511055
50	60	1.2	106	14.8255	0.139863	0	0.497922	0.647988		7.29771	4.99796	1.94711	0.534207	0.045484	0.00286039	0.00014329	5.98076e-06	2.14317e-07	6.90637e-09		0.492241	0.337119	0.131336	0.036033	0.00306796	0.000192937	9.66509e-06	4.03411e-07	1.4456e-08	4.65844e-10		0.0471506
50	65	1.3	120	15.5835	0.129863	0	0.515264	0.641902		7.21832	5.22521	2.31661	0.741495	0.0758624	0.00568143	0.000337155	1.66134e-05	7.01125e-07	2.66731e-08		0.463202	0.335303	0.148658	0.047582	0.00486811	0.000364579	2.16353e-05	1.06609e-06	4.49914e-08	1.71162e-09		0.0435434
50	70	1.4	134	16.3158	0.12176	0	0.53153	0.63604		7.1416	5.40204	2.66795	0.975405	0.117737	0.0103217	0.000713712	4.08521e-05	1.99835e-06	8.83631e-08		0.43771	0.331092	0.16352	0.0597828	0.00721612	0.000632622	4.37436e-05	2.50383e-06	1.2248e-07	5.4158e-09		0.0403137
50	75	1.5	154	17.0257	0.110556	0	0.545346	0.632563		7.01555	5.48031	3.03142	1.28604	0.190276	0.0202557	0.00169081	0.000116369	6.82521e-06	3.63317e-07		0.412057	0.321885	0.17805	0.0755354	0.0111759	0.00118971	9.93097e-05	6.83491e-06	4.00878e-07	2.13394e-08		0.0355864
50	80	1.6	174	17.7161	0.101816	0	0.55864	0.628713		6.90746	5.5385	3.34662	1.6009	0.283006	0.0357536	0.0035258	0.000285748	1.96897e-05	1.23699e-06		0.389898	0.312626	0.188903	0.0903642	0.0159745	0.00201814	0.000199017	1.61293e-05	1.1114e-06	6.98232e-08		0.0318305
50	85	1.7	202	18.3899	0.0910389	0	0.570064	0.626426		6.77475	5.52665	3.62911	1.95861	0.426068	0.0658965	0.00792035	0.000779687	6.50904e-05	4.9875e-06		0.368396	0.300527	0.197343	0.106505	0.0231686	0.00358331	0.000430691	4.23977e-05	3.53947e-06	2.71209e-07		0.0273596
50	90	1.8	234	19.0489	0.0814055	0	0.5809	0.624076		6.65389	5.50656	3.8571	2.29295	0.605826	0.113789	0.0165713	0.00197183	0.000198607	1.85127e-05		0.349306	0.289075	0.202484	0.120372	0.0318038	0.00597353	0.000869935	0.000103514	1.04262e-05	9.71851e-07		0.0235323
50	95	1.9	266	19.6942	0.0740382	0	0.591714	0.621101		6.55357	5.50558	4.04358	2.57865	0.800101	0.177355	0.030489	0.00427865	0.000507829	5.62792e-05		0.332767	0.279554	0.205319	0.130935	0.0406263	0.00900545	0.00154812	0.000217255	2.57858e-05	2.85766e-06		0.0206977
50	100	2	224	20.3108	0.090673	2.65441e-63	0.61108	0.607634		6.63306	5.87842	4.30983	2.65054	0.690552	0.127667	0.0183048	0.00214586	0.000213079	1.959e-05		0.326579	0.289424	0.212195	0.130499	0.0339994	0.00628568	0.000901237	0.000105651	1.0491e-05	9.64515e-07		0.0262429
55	10	0.181818	18	4.17503	0.231946	0	0.146965	0.868683		3.78176	0.378423	0.0144889	0.00035886	2.54894e-06	1.42631e-08	6.60656e-11	2.61563e-13	9.05248e-16	2.79164e-18		0.905804	0.0906395	0.00347036	8.59539e-05	6.10521e-07	3.41628e-09	1.5824e-11	6.26492e-14	2.16824e-16	6.68651e-19		0.0210235
55	15	0.272727	24	5.8121	0.242171	0	0.202493	0.82243		5.03889	0.7311	0.0406326	0.00146646	1.51612e-05	1.23292e-07	8.28947e-10	4.75926e-12	2.38672e-14	1.06705e-16		0.866965	0.125789	0.00699104	0.000252312	2.60856e-06	2.1213e-08	1.42624e-10	8.18853e-13	4.10646e-15	1.83591e-17		0.0304625
55	20	0.363636	30	7.25461	0.24182	0	0.250165	0.784914		6.01754	1.14853	0.084443	0.00404205	5.53977e-05	5.95687e-07	5.28699e-09	4.00217e-11	2.64387e-13	1.55777e-15		0.829479	0.158317	0.0116399	0.00055717	7.63621e-06	8.21115e-08	7.28777e-10	5.51672e-12	3.6444e-14	2.14729e-16		0.0382842
55	25	0.454545	38	8.55152	0.22504	0	0.291045	0.758021		6.70141	1.67394	0.165337	0.010639	0.000196587	2.83143e-06	3.35242e-08	3.37621e-10	2.96162e-12	2.31754e-14		0.783651	0.195748	0.0193342	0.00124411	2.29885e-05	3.31102e-07	3.92026e-09	3.94808e-11	3.46327e-13	2.71009e-15		0.044051
55	30	0.545455	44	9.73215	0.221185	0	0.327769	0.732267		7.28364	2.16958	0.258371	0.0201056	0.000449449	7.80762e-06	1.11291e-07	1.34762e-09	1.4201e-11	1.33573e-13		0.74841	0.222929	0.0265482	0.00206589	4.61818e-05	8.0225e-07	1.14354e-08	1.38471e-10	1.45918e-12	1.37249e-14		0.0493086
55	35	0.636364	50	10.8194	0.216388	0	0.360567	0.710446		7.72897	2.67862	0.376243	0.0346434	0.000917151	1.8806e-05	3.15784e-07	4.49859e-09	5.57171e-11	6.16343e-13		0.714361	0.247575	0.0347748	0.00320197	8.4769e-05	1.73818e-06	2.91868e-08	4.15789e-10	5.14973e-12	5.69664e-14		0.0535724
55	40	0.727273	58	11.8321	0.204001	0	0.389209	0.694638		7.98016	3.23797	0.550326	0.0615699	0.00198924	4.94762e-05	1.00408e-06	1.72466e-08	2.57121e-10	3.42563e-12		0.674452	0.27366	0.0465114	0.00520364	0.000168123	4.18154e-06	8.48612e-08	1.45761e-09	2.17308e-11	2.89521e-13		0.0558271
55	45	0.818182	66	12.7825	0.193674	0	0.415136	0.680818		8.14888	3.77166	0.757304	0.100662	0.00388386	0.000114684	2.75366e-06	5.58337e-08	9.81078e-10	1.54169e-11		0.637502	0.295064	0.0592453	0.00787494	0.000303842	8.97197e-06	2.15424e-07	4.36797e-09	7.67515e-11	1.20609e-12		0.0571464
55	50	0.909091	76	13.682	0.180027	0	0.437942	0.670726		8.18828	4.2911	1.0296	0.165013	0.00775074	0.000276433	7.98001e-06	1.93953e-07	4.07663e-09	7.66952e-11		0.59847	0.31363	0.0752519	0.0120605	0.000566491	2.02041e-05	5.83248e-07	1.41757e-08	2.97955e-10	5.60555e-12		0.0564618
55	55	1	86	14.5395	0.169064	0	0.458969	0.661513		8.19761	4.74729	1.32874	0.2512	0.0140723	0.000594174	2.02195e-05	5.77688e-07	1.42457e-08	3.14779e-10		0.563815	0.326509	0.0913883	0.017277	0.000967864	4.08662e-05	1.39065e-06	3.97322e-08	9.7979e-10	2.16499e-11		0.055201
55	60	1.09091	98	15.3616	0.156751	0	0.47774	0.654563		8.13915	5.13849	1.68014	0.377003	0.0254966	0.00128824	5.2193e-05	1.76953e-06	5.16616e-08	1.35336e-09		0.529836	0.334502	0.109373	0.0245419	0.00165976	8.38612e-05	3.39762e-06	1.15192e-07	3.36303e-09	8.80998e-11		0.0524336
55	65	1.18182	112	16.153	0.144224	0	0.49464	0.649115		8.04382	5.44502	2.06639	0.549778	0.0451617	0.00274495	0.000133034	5.37571e-06	1.86581e-07	5.82129e-09		0.497975	0.337089	0.127926	0.0340356	0.00279587	0.000169934	8.23586e-06	3.32798e-07	1.15508e-08	3.60384e-10		0.0486162
55	70	1.27273	124	16.9174	0.136431	0	0.511162	0.642683		7.98818	5.70191	2.41873	0.733248	0.0701254	0.00492656	0.000274827	1.27475e-05	5.06898e-07	1.81544e-08		0.472187	0.337044	0.142973	0.0433428	0.00414516	0.000291212	1.62452e-05	7.53515e-07	2.99631e-08	1.07312e-09		0.0459831
55	75	1.36364	140	17.6575	0.126125	0	0.525591	0.638361		7.88019	5.87152	2.80179	0.981649	0.112351	0.00936169	0.000616138	3.35994e-05	1.56692e-06	6.59894e-08		0.44628	0.332522	0.158674	0.0555938	0.0063628	0.000530181	3.48938e-05	1.90284e-06	8.87395e-08	3.73718e-09		0.0419394
55	80	1.45455	156	18.3762	0.117796	0	0.539305	0.633955		7.78345	6.00065	3.15527	1.25088	0.168223	0.0163469	0.00124895	7.88236e-05	4.24505e-06	2.07073e-07		0.423562	0.326546	0.171704	0.068071	0.00915442	0.000889571	6.7966e-05	4.28945e-06	2.31009e-07	1.12686e-08		0.0384657
55	85	1.54545	176	19.0759	0.108386	0	0.55152	0.630747		7.66355	6.06261	3.49684	1.56928	0.2518	0.028974	0.00260866	0.000193359	1.22006e-05	7.00063e-07		0.40174	0.317816	0.183312	0.0822651	0.0131999	0.00151888	0.000136752	1.01363e-05	6.39584e-07	3.66989e-08		0.0344467
55	90	1.63636	198	19.7592	0.0997938	0	0.562978	0.627746		7.54683	6.09474	3.80042	1.90109	0.361428	0.048995	0.00517548	0.000448728	3.30475e-05	2.22381e-06		0.381941	0.308451	0.192337	0.0962131	0.0182917	0.00247961	0.000261928	2.27099e-05	1.67251e-06	1.12546e-07		0.0307815
55	95	1.72727	226	20.4281	0.0903897	0	0.573249	0.625576		7.41932	6.08203	4.06589	2.252	0.513849	0.0833121	0.0104893	0.00108091	9.44126e-05	7.58294e-06		0.363193	0.297729	0.199034	0.11024	0.0251541	0.00407832	0.000513476	5.29129e-05	4.62171e-06	3.71202e-07		0.0269116
55	100	1.81818	258	21.0839	0.0817206	0	0.582993	0.623431		7.30064	6.06118	4.2839	2.57982	0.700239	0.13517	0.0202282	0.00247283	0.000255834	2.45279e-05		0.346265	0.287479	0.203183	0.122359	0.033212	0.00641103	0.000959412	0.000117285	1.21341e-05	1.16334e-06		0.0234929
60	10	0.166667	18	4.23205	0.235114	0	0.136823	0.877186		3.86495	0.354413	0.0124009	0.000280559	1.82014e-06	9.30876e-09	3.94262e-11	1.4278e-13	4.52117e-16	1.27564e-18		0.913258	0.083745	0.00293024	6.6294e-05	4.30084e-07	2.19959e-09	9.31609e-12	3.37377e-14	1.06832e-16	3.01422e-19		0.0196896
60	15	0.25	24	5.91678	0.246533	0	0.189483	0.832845		5.19028	0.690284	0.0350555	0.00115537	1.09079e-05	8.10746e-08	4.9851e-10	2.61858e-12	1.20182e-14	4.91704e-17		0.877213	0.116665	0.00592477	0.00019527	1.84355e-06	1.37025e-08	8.42535e-11	4.42568e-13	2.03121e-15	8.31033e-18		0.0287618
60	20	0.333333	30	7.40982	0.246994	0	0.235065	0.796384		6.24195	1.09142	0.0732194	0.00319561	3.99305e-05	3.91919e-07	3.17743e-09	2.19823e-11	1.32767e-13	7.1511e-16		0.842389	0.147293	0.0098814	0.000431267	5.38886e-06	5.28918e-08	4.28813e-10	2.96664e-12	1.79178e-14	9.65084e-17		0.0363806
60	25	0.416667	38	8.757	0.230447	0	0.274462	0.769848		7.00143	1.60279	0.144202	0.00844148	0.000141856	1.86093e-06	2.00871e-08	1.84542e-10	1.47743e-12	1.05492e-14		0.799523	0.183029	0.0164671	0.000963969	1.61992e-05	2.12508e-07	2.29383e-09	2.10737e-11	1.68714e-13	1.20466e-15		0.0421786
60	30	0.5	44	9.98725	0.226983	0	0.31001	0.744371		7.65498	2.08963	0.226322	0.0159915	0.000324436	5.12422e-06	6.64812e-08	7.33265e-10	7.04188e-12	6.03456e-14		0.766475	0.20923	0.0226611	0.0016012	3.2485e-05	5.13076e-07	6.65661e-09	7.34201e-11	7.05086e-13	6.04226e-15		0.0474916
60	35	0.583333	50	11.1224	0.222447	0	0.341907	0.722633		8.168	2.59504	0.331026	0.0276242	0.00066233	1.23254e-05	1.88067e-07	2.43654e-09	2.74613e-11	2.76332e-13		0.734376	0.233317	0.0297622	0.00248366	5.95494e-05	1.10817e-06	1.69089e-08	2.19067e-10	2.46901e-12	2.48447e-14		0.0519008
60	40	0.666667	58	12.1798	0.209997	0	0.369908	0.706668		8.48088	3.16078	0.487347	0.0493204	0.00143962	3.24276e-05	5.96861e-07	9.30688e-09	1.26047e-10	1.52486e-12		0.696307	0.25951	0.0400128	0.00404936	0.000118197	2.66241e-06	4.90042e-08	7.64125e-10	1.03489e-11	1.25196e-13		0.0544962
60	45	0.75	64	13.1726	0.205822	0	0.396195	0.690231		8.78473	3.66756	0.643427	0.074371	0.00248304	6.37721e-05	1.33584e-06	2.36763e-08	3.6416e-10	5.00637e-12		0.666892	0.278423	0.0488458	0.00564587	0.000188499	4.84125e-06	1.0141e-07	1.79739e-09	2.76452e-11	3.80059e-13		0.0573056
60	50	0.833333	72	14.1116	0.195994	0	0.41945	0.678108		8.93313	4.19981	0.857856	0.116066	0.00455854	0.000136969	3.34572e-06	6.90044e-08	1.23322e-09	1.97128e-11		0.633036	0.297615	0.060791	0.0082249	0.000323036	9.70615e-06	2.37091e-07	4.88992e-09	8.73906e-11	1.39693e-12		0.0583306
60	55	0.916667	82	15.0055	0.182993	0	0.440058	0.669236		8.95905	4.71877	1.13603	0.18268	0.00860507	0.000307815	8.91303e-06	2.17301e-07	4.58167e-09	8.6473e-11		0.597053	0.314471	0.0757075	0.0121743	0.000573463	2.05135e-05	5.93986e-07	1.44815e-08	3.05334e-10	5.76277e-12		0.057546
60	60	1	92	15.8612	0.172404	0	0.459195	0.66103		8.95981	5.17713	1.43879	0.269844	0.0149787	0.000627016	2.1161e-05	5.99723e-07	1.46724e-08	3.21641e-10		0.564888	0.326402	0.0907115	0.0170128	0.000944361	3.95315e-05	1.33413e-06	3.78107e-08	9.25048e-10	2.02785e-11		0.0562731
60	65	1.08333	104	16.6847	0.16043	0	0.476368	0.654845		8.89419	5.57442	1.79345	0.395124	0.0261726	0.00129659	5.15378e-05	1.71495e-06	4.9155e-08	1.26402e-09		0.533074	0.334104	0.107491	0.0236818	0.00156866	7.77114e-05	3.08892e-06	1.02786e-07	2.94611e-09	7.57591e-11		0.0536002
60	70	1.16667	118	17.4798	0.148134	0	0.491903	0.650009		8.79184	5.89048	2.18408	0.565549	0.0450169	0.00265545	0.000125015	4.91002e-06	1.65709e-07	5.02556e-09		0.502973	0.336989	0.124949	0.0323545	0.00257537	0.000151916	7.15197e-06	2.80898e-07	9.48005e-09	2.87507e-10		0.0499194
60	75	1.25	130	18.2495	0.140381	0	0.507188	0.644153		8.73313	6.15724	2.54053	0.745168	0.0685285	0.00463818	0.000249542	1.11714e-05	4.2896e-07	1.48273e-08		0.478541	0.337392	0.139211	0.0408322	0.00375509	0.000254154	1.36739e-05	6.12149e-07	2.35053e-08	8.12476e-10		0.0473634
60	80	1.33333	146	18.9963	0.130112	0	0.520573	0.640275		8.6201	6.33803	2.93216	0.988893	0.10796	0.00859957	0.000541747	2.83022e-05	1.26522e-06	5.10354e-08		0.453777	0.333645	0.154354	0.0520571	0.00568322	0.000452697	2.85185e-05	1.48988e-06	6.66033e-08	2.6866e-09		0.0434112
60	85	1.41667	160	19.7227	0.123267	0	0.533818	0.635576		8.5402	6.49846	3.28059	1.23373	0.154608	0.0140455	0.00100527	5.95124e-05	3.00931e-06	1.37642e-07		0.433014	0.329492	0.166336	0.0625538	0.00783908	0.000712151	5.097e-05	3.01746e-06	1.52581e-07	6.97884e-09		0.0406154
60	90	1.5	178	20.4307	0.114779	0	0.545567	0.63225		8.42716	6.58751	3.6321	1.53313	0.224959	0.0237583	0.00196801	0.000134434	7.82689e-06	4.13511e-07		0.412475	0.322432	0.177776	0.0750404	0.0110108	0.00116287	9.63258e-05	6.58001e-06	3.83094e-07	2.02397e-08		0.0370085
60	95	1.58333	200	21.1227	0.105613	0	0.556158	0.629766		8.29899	6.62018	3.96181	1.87184	0.325189	0.0403933	0.00391784	0.000312379	2.11798e-05	1.30857e-06		0.392895	0.313416	0.187562	0.0886176	0.0153953	0.00191232	0.000185481	1.47888e-05	1.00271e-06	6.19512e-08		0.0331009
60	100	1.66667	224	21.8003	0.0973229	0	0.566218	0.627329		8.17774	6.63292	4.25053	2.21369	0.451699	0.0656016	0.00741281	0.000686696	5.39863e-05	3.88669e-06		0.37512	0.304258	0.194975	0.101544	0.0207198	0.0030092	0.000340032	3.14994e-05	2.4764e-06	1.78286e-07		0.0296113
65	10	0.153846	18	4.28206	0.237892	0	0.128003	0.884641		3.93806	0.333061	0.0107212	0.000223061	1.3307e-06	6.26185e-09	2.44125e-11	8.14043e-14	2.37403e-16	6.16898e-19		0.919663	0.0777804	0.00250375	5.20921e-05	3.10761e-07	1.46234e-09	5.7011e-12	1.90105e-14	5.54414e-17	1.44066e-19		0.0185034
65	15	0.230769	24	6.00965	0.250402	0	0.178071	0.842089		5.3248	0.653385	0.0305287	0.000925277	8.03305e-06	5.49479e-08	3.11096e-10	1.50523e-12	6.36528e-15	2.39937e-17		0.886042	0.108723	0.00507996	0.000153965	1.33669e-06	9.14328e-09	5.17661e-11	2.50469e-13	1.05918e-15	3.99253e-18		0.0272244
65	20	0.307692	30	7.54877	0.251626	0	0.221729	0.806668		6.44321	1.03892	0.064048	0.00256724	2.94596e-05	2.65811e-07	1.9824e-09	1.26219e-11	7.01817e-14	3.47972e-16		0.853544	0.137627	0.00848457	0.000340088	3.90257e-06	3.52125e-08	2.62612e-10	1.67205e-12	9.2971e-15	4.60965e-17		0.0346305
65	25	0.384615	38	8.9423	0.235324	0	0.259734	0.780534		7.27294	1.53568	0.126769	0.00680204	0.000104744	1.2608e-06	1.24975e-08	1.05496e-10	7.76342e-13	5.09449e-15		0.813319	0.171732	0.0141763	0.000760659	1.17134e-05	1.40993e-07	1.39758e-09	1.17974e-11	8.68168e-14	5.69707e-16		0.0404126
65	30	0.461538	44	10.2187	0.232244	0	0.294165	0.755377		7.99358	2.01231	0.199688	0.0129111	0.000239598	3.46688e-06	4.12463e-08	4.17448e-10	3.68032e-12	2.8947e-14		0.782248	0.196924	0.0195414	0.00126348	2.34469e-05	3.39267e-07	4.03634e-09	4.08512e-11	3.60154e-13	2.83274e-15		0.0457344
65	35	0.538462	50	11.3988	0.227976	0	0.325189	0.733769		8.57122	2.51158	0.293147	0.0223477	0.000489203	8.32683e-06	1.16339e-07	1.38117e-09	1.42719e-11	1.31631e-13		0.751941	0.220338	0.0257174	0.00196053	4.29171e-05	7.30501e-07	1.02063e-08	1.21168e-10	1.25205e-12	1.15478e-14		0.0502316
65	40	0.615385	56	12.4989	0.223194	0	0.353357	0.715035		9.03022	3.0234	0.4082	0.0360907	0.000917032	1.80644e-05	2.91573e-07	3.99418e-09	4.75832e-11	5.06226e-13		0.722484	0.241895	0.032659	0.00288752	7.33693e-05	1.44528e-06	2.3328e-08	3.19564e-10	3.80701e-12	4.05018e-14		0.0539894
65	45	0.692308	64	13.5328	0.21145	0	0.378305	0.701218		9.30421	3.59093	0.575238	0.0605408	0.00183807	4.30307e-05	8.22775e-07	1.33235e-08	1.87352e-10	2.35373e-12		0.68753	0.26535	0.0425069	0.00447364	0.000135823	3.17973e-06	6.07985e-08	9.84536e-10	1.38443e-11	1.73928e-13		0.0561082
65	50	0.769231	72	14.5099	0.201527	0	0.401158	0.688906		9.50128	4.13881	0.771482	0.094903	0.0033825	9.24778e-05	2.05869e-06	3.8735e-08	6.31986e-10	9.21743e-12		0.654811	0.285239	0.0531692	0.00654054	0.000233116	6.3734e-06	1.41881e-07	2.66955e-09	4.35554e-11	6.35249e-13		0.0574834
65	55	0.846154	80	15.4396	0.192994	0	0.422251	0.677893		9.63868	4.65908	0.994823	0.140963	0.00581596	0.00018314	4.68187e-06	1.00966e-07	1.88555e-09	3.14982e-11		0.624285	0.301763	0.0644334	0.00913002	0.000376692	1.18618e-05	3.03239e-07	6.53945e-09	1.22125e-10	2.0401e-12		0.0582385
65	60	0.923077	88	16.3285	0.185551	0	0.441837	0.667983		9.72942	5.14637	1.24251	0.200371	0.00946139	0.000339303	9.85028e-06	2.40782e-07	5.09027e-09	9.63338e-11		0.595856	0.315177	0.0760948	0.0122713	0.000579441	2.07798e-05	6.03257e-07	1.47461e-08	3.11742e-10	5.89974e-12		0.0584814
65	65	1	100	17.183	0.17183	0	0.458686	0.662103		9.66496	5.61338	1.58449	0.30229	0.0171115	0.000729559	2.50593e-05	7.22483e-07	1.79754e-08	4.00747e-10		0.562473	0.326682	0.0922126	0.0175924	0.00099584	4.24582e-05	1.45838e-06	4.20464e-08	1.04612e-09	2.33223e-11		0.0561338
65	70	1.07692	112	18.0075	0.160782	0	0.474569	0.656319		9.60277	6.00558	1.93971	0.429378	0.0286268	0.00142649	5.70121e-05	1.90705e-06	5.49381e-08	1.41983e-09		0.533264	0.333504	0.107716	0.0238443	0.00158971	7.92164e-05	3.16601e-06	1.05903e-07	3.05084e-09	7.88462e-11		0.0536212
65	75	1.15385	124	18.8057	0.151659	0	0.489586	0.650727		9.54153	6.33453	2.30047	0.581499	0.0450131	0.00258579	0.000118647	4.54414e-06	1.49605e-07	4.42483e-09		0.507373	0.33684	0.122328	0.0309213	0.00239358	0.0001375	6.30908e-06	2.41635e-07	7.95529e-09	2.35292e-10		0.0510849
65	80	1.23077	136	19.5801	0.143972	0	0.503803	0.645366		9.47959	6.61045	2.66049	0.75766	0.0672926	0.00440608	0.000229555	9.95786e-06	3.70671e-07	1.24152e-08		0.484144	0.33761	0.135877	0.0386953	0.00343678	0.000225028	1.17239e-05	5.0857e-07	1.8931e-08	6.34072e-10		0.0486063
65	85	1.30769	150	20.3329	0.135552	0	0.516777	0.641075		9.38794	6.82205	3.03773	0.976726	0.100378	0.00755005	0.000449956	2.22652e-05	9.43585e-07	3.60512e-08		0.461713	0.335519	0.1494	0.0480368	0.00493673	0.000371323	2.21295e-05	1.09504e-06	4.64069e-08	1.77305e-09		0.0454803
65	90	1.38462	164	21.0661	0.128452	0	0.529145	0.636843		9.30169	6.99357	3.39796	1.21677	0.142995	0.0122202	0.000824296	4.60493e-05	2.19929e-06	9.49006e-08		0.441548	0.331983	0.1613	0.0577595	0.00678795	0.00058009	3.91291e-05	2.18595e-06	1.044e-07	4.5049e-09		0.0426437
65	95	1.46154	182	21.7816	0.119679	0	0.540115	0.633928		9.18043	7.09076	3.76671	1.51386	0.207561	0.0205432	0.00159769	0.000102599	5.62057e-06	2.78993e-07		0.421477	0.325539	0.172931	0.0695018	0.00952918	0.000943144	7.33508e-05	4.71036e-06	2.58043e-07	1.28087e-08		0.0389602
65	100	1.53846	198	22.4813	0.113542	0	0.551091	0.630321		9.08712	7.18741	4.09144	1.80093	0.280146	0.0312923	0.00273738	0.000197263	1.21067e-05	6.75217e-07		0.404208	0.319707	0.181993	0.080108	0.0124613	0.00139193	0.000121763	8.77454e-06	5.38525e-07	3.00346e-08		0.0363001
70	10	0.142857	18	4.32629	0.24035	0	0.12026	0.891234		4.00279	0.313969	0.00935128	0.000179964	9.92978e-07	4.32411e-09	1.56066e-11	4.81915e-14	1.30175e-16	3.13313e-19		0.925224	0.0725723	0.0021615	4.15978e-05	2.29522e-07	9.99496e-10	3.60738e-12	1.11392e-14	3.00893e-17	7.24205e-20		0.0174427
70	15	0.214286	24	6.0926	0.253858	0	0.167976	0.850353		5.4451	0.619931	0.0268073	0.000751656	6.03694e-06	3.82279e-08	2.00456e-10	8.98608e-13	3.52156e-15	1.23012e-17		0.893724	0.101752	0.00439998	0.000123372	9.90866e-07	6.27448e-09	3.29015e-11	1.47492e-13	5.78006e-16	2.01904e-18		0.0258305
70	20	0.285714	30	7.67386	0.255795	0	0.209859	0.815945		6.62464	0.990648	0.0564651	0.00209157	2.21791e-05	1.85095e-07	1.27752e-09	7.53073e-12	3.87794e-14	1.78053e-16		0.863273	0.129094	0.00735811	0.000272558	2.89022e-06	2.41201e-08	1.66477e-10	9.81348e-13	5.05344e-15	2.32025e-17		0.0330216
70	25	0.357143	38	9.11043	0.239748	0	0.246556	0.790246		7.51985	1.47271	0.112243	0.00555596	7.89093e-05	8.77056e-07	8.03347e-09	6.26946e-11	4.26694e-13	2.58929e-15		0.825411	0.161651	0.0123202	0.000609846	8.66143e-06	9.62694e-08	8.81789e-10	6.88163e-12	4.68357e-14	2.84212e-16		0.0387554
70	30	0.428571	44	10.43	0.237045	0	0.279926	0.765439		8.30353	1.93832	0.177359	0.0105632	0.00018051	2.40849e-06	2.64452e-08	2.47156e-10	2.01298e-12	1.4624e-14		0.796123	0.185842	0.0170048	0.00101277	1.73069e-05	2.3092e-07	2.5355e-09	2.36968e-11	1.93e-13	1.40212e-15		0.0440527
70	35	0.5	50	11.6521	0.233043	0	0.310114	0.744001		8.94251	2.42976	0.261178	0.018313	0.000368545	5.77632e-06	7.43856e-08	8.14489e-10	7.7659e-12	6.60758e-14		0.767457	0.208525	0.0224146	0.00157165	3.1629e-05	4.95731e-07	6.38386e-09	6.99004e-11	6.66479e-13	5.6707e-15		0.0485951
70	40	0.571429	56	12.7931	0.228448	0	0.337616	0.725317		9.46027	2.93766	0.364852	0.0296261	0.000690909	1.25144e-05	1.85932e-07	2.34626e-09	2.57611e-11	2.52519e-13		0.739482	0.229628	0.0285194	0.00231579	5.40063e-05	9.7821e-07	1.45337e-08	1.834e-10	2.01367e-12	1.97387e-14		0.0524582
70	45	0.642857	64	13.8657	0.216651	0	0.362081	0.711389		9.78869	3.50908	0.516646	0.049862	0.00138677	2.98024e-05	5.23746e-07	7.80158e-09	1.00971e-10	1.1671e-12		0.705965	0.253076	0.0372608	0.00359607	0.000100015	2.14937e-06	3.77728e-08	5.62653e-10	7.28207e-12	8.41717e-14		0.0548293
70	50	0.714286	70	14.8803	0.212575	0	0.385306	0.696754		10.1185	4.02152	0.665529	0.0724222	0.002274	5.50167e-05	1.08666e-06	1.81721e-08	2.63834e-10	3.42284e-12		0.679992	0.270258	0.0447256	0.004867	0.00015282	3.69729e-06	7.3027e-08	1.22122e-09	1.77304e-11	2.30026e-13		0.0574503
70	55	0.785714	78	15.8448	0.203138	0	0.40606	0.685805		10.2942	4.56813	0.869094	0.109191	0.00397522	0.000110963	2.52135e-06	4.84148e-08	8.06042e-10	1.19978e-11		0.649695	0.288306	0.0548506	0.00689132	0.000250886	7.00314e-06	1.59128e-07	3.05557e-09	5.08712e-11	7.57207e-13		0.0585658
70	60	0.857143	86	16.7665	0.194959	0	0.425343	0.675905		10.4176	5.08704	1.09778	0.157268	0.00655964	0.000208781	5.39425e-06	1.17561e-07	2.21862e-09	3.74569e-11		0.621336	0.303405	0.0654746	0.00937989	0.000391236	1.24523e-05	3.21728e-07	7.0117e-09	1.32325e-10	2.23404e-12		0.0591516
70	65	0.928571	96	17.6515	0.183869	0	0.442644	0.668546		10.4318	5.59208	1.38609	0.229878	0.0111933	0.000413244	1.23384e-05	3.0999e-07	6.73266e-09	1.30911e-10		0.590988	0.316805	0.0785256	0.0130232	0.000634129	2.34113e-05	6.99e-07	1.75617e-08	3.81422e-10	7.41644e-12		0.0582508
70	70	1	106	18.5047	0.174573	0	0.458901	0.66165		10.4271	6.04352	1.69451	0.32086	0.0180059	0.000761472	2.59516e-05	7.42531e-07	1.83367e-08	4.05747e-10		0.56348	0.326593	0.0915718	0.0173394	0.000973043	4.11501e-05	1.40243e-06	4.01265e-08	9.90917e-10	2.19266e-11		0.0570143
70	75	1.07143	118	19.3303	0.163816	0	0.473624	0.656415		10.3586	6.44106	2.0524	0.447402	0.0293113	0.00143659	5.6503e-05	1.86062e-06	5.2779e-08	1.34298e-09		0.535875	0.333211	0.106175	0.0231451	0.00151634	7.43183e-05	2.92303e-06	9.62541e-08	2.73038e-09	6.94752e-11		0.0545853
70	80	1.14286	130	20.1312	0.154855	0	0.4876	0.65131		10.2927	6.77732	2.41576	0.597608	0.0451233	0.00253158	0.00011353	4.25172e-06	1.36919e-07	3.9602e-09		0.511283	0.336658	0.120001	0.0296857	0.00224146	0.000125754	5.63949e-06	2.112e-07	6.80134e-09	1.9672e-10		0.0521332
70	85	1.21429	144	20.9096	0.145205	0	0.500369	0.647275		10.1935	7.04543	2.8064	0.79014	0.0693511	0.00448872	0.000231213	9.91725e-06	3.65043e-07	1.20875e-08		0.487505	0.336947	0.134216	0.0377884	0.00331672	0.000214673	1.10577e-05	4.74292e-07	1.74582e-08	5.78085e-10		0.0489266
70	90	1.28571	156	21.6676	0.138895	0	0.513046	0.642443		10.1321	7.2832	3.16148	0.98566	0.0975884	0.00708417	0.00040789	1.95135e-05	7.99886e-07	2.9544e-08		0.467617	0.336134	0.145908	0.0454901	0.00450389	0.000326948	1.88249e-05	9.00585e-07	3.69162e-08	1.36351e-09		0.0466872
70	95	1.35714	170	22.4068	0.131805	0	0.524676	0.638529		10.0434	7.46419	3.52839	1.22124	0.137557	0.0112889	0.000732105	3.93518e-05	1.80929e-06	7.51034e-08		0.448228	0.333121	0.15747	0.0545033	0.00613905	0.000503816	3.26733e-05	1.75624e-06	8.07473e-08	3.35181e-09		0.043907
70	100	1.42857	186	23.129	0.12435	0	0.535403	0.635289		9.93764	7.59184	3.89324	1.49442	0.192529	0.0179566	0.00131831	8.0011e-05	4.14612e-06	1.94432e-07		0.429661	0.328239	0.168327	0.0646121	0.00832414	0.000776365	5.6998e-05	3.45933e-06	1.7926e-07	8.40642e-09		0.0408163
75	10	0.133333	18	4.36569	0.242538	0	0.113407	0.897106		4.06051	0.296812	0.00822037	0.000147074	7.5437e-07	3.05529e-09	1.02595e-11	2.94828e-14	7.413e-17	1.66078e-19		0.930096	0.0679875	0.00188295	3.36887e-05	1.72795e-07	6.99841e-10	2.35004e-12	6.75329e-15	1.69801e-17	3.80417e-20		0.0164896
75	15	0.2	24	6.16718	0.256966	0	0.158979	0.857789		5.55334	0.589502	0.0237133	0.000618326	4.61808e-06	2.7211e-08	1.32826e-10	5.54461e-13	2.02381e-15	6.58411e-18		0.900467	0.095587	0.00384507	0.000100261	7.48815e-07	4.41222e-09	2.15376e-11	8.99051e-14	3.28158e-16	1.0676e-18		0.0245626
75	20	0.266667	30	7.78723	0.259574	0	0.19922	0.824364		6.78912	0.946232	0.0501292	0.00172525	1.69971e-05	1.31894e-07	8.46891e-10	4.64608e-12	2.22718e-14	9.51887e-17		0.871828	0.121511	0.00643736	0.000221548	2.18269e-06	1.69372e-08	1.08754e-10	5.96628e-13	2.86004e-15	1.22237e-17		0.0315411
75	25	0.333333	38	9.26365	0.24378	0	0.234687	0.799115		7.74521	1.41376	0.100023	0.00459305	6.05046e-05	6.24382e-07	5.31341e-09	3.85425e-11	2.43898e-13	1.37596e-15		0.836087	0.152614	0.0107974	0.000495814	6.5314e-06	6.74013e-08	5.73576e-10	4.16062e-12	2.63285e-14	1.48533e-16		0.0372042
75	30	0.4	44	10.6234	0.241442	0	0.267051	0.77468		8.58812	1.86795	0.158481	0.00874464	0.000138405	1.71252e-06	1.74505e-08	1.51433e-10	1.14563e-12	7.72965e-15		0.808412	0.175833	0.0149181	0.000823146	1.30283e-05	1.61202e-07	1.64264e-09	1.42546e-11	1.0784e-13	7.27604e-16		0.0424535
75	35	0.466667	50	11.8853	0.237706	0	0.296436	0.753442		9.28535	2.35048	0.234001	0.0151802	0.000282539	4.10133e-06	4.89583e-08	4.9721e-10	4.39889e-12	3.47225e-14		0.781247	0.197764	0.0196883	0.00127722	2.37721e-05	3.45076e-07	4.11924e-09	4.1834e-11	3.70112e-13	2.92147e-15		0.0470096
75	40	0.533333	56	13.065	0.233303	0	0.323293	0.734843		9.85946	2.85262	0.327781	0.0245922	0.000529629	8.87337e-06	1.22064e-07	1.42706e-09	1.45233e-11	1.31926e-13		0.754647	0.218341	0.0250885	0.00188229	4.05381e-05	6.79171e-07	9.34281e-09	1.09228e-10	1.11162e-12	1.00977e-14		0.0509397
75	45	0.6	62	14.1747	0.228624	0	0.347977	0.718433		10.3289	3.36646	0.440655	0.037744	0.00092874	1.77306e-05	2.77483e-07	3.68671e-09	4.26067e-11	4.39685e-13		0.728684	0.237499	0.0310875	0.00266278	6.55212e-05	1.25087e-06	1.9576e-08	2.60092e-10	3.00583e-12	3.10191e-14		0.0542978
75	50	0.666667	70	15.2251	0.217501	0	0.370077	0.70617		10.6208	3.93987	0.602205	0.0603902	0.00174556	3.8956e-05	7.1062e-07	1.0984e-08	1.47482e-10	1.76887e-12		0.697587	0.258776	0.0395535	0.0039665	0.00011465	2.55868e-06	4.66744e-08	7.21441e-10	9.68681e-12	1.16181e-13		0.0562839
75	55	0.733333	76	16.2235	0.213467	0	0.391232	0.693038		10.9257	4.45232	0.757803	0.0848757	0.00274369	6.82933e-05	1.38722e-06	2.38514e-08	3.5597e-10	4.74802e-12		0.673449	0.274436	0.0467102	0.00523165	0.000169118	4.20953e-06	8.5507e-08	1.47018e-09	2.19416e-11	2.92663e-13		0.0585832
75	60	0.8	84	17.1775	0.204494	0	0.410236	0.683193		11.0837	4.99739	0.967806	0.123847	0.00459289	0.000130543	3.01961e-06	5.90163e-08	9.99954e-10	1.51497e-11		0.645246	0.290927	0.0563416	0.00720984	0.000267379	7.59964e-06	1.75789e-07	3.43568e-09	5.82131e-11	8.81951e-13		0.0594928
75	65	0.866667	92	18.0926	0.196659	0	0.427993	0.674214		11.1952	5.51494	1.20118	0.173739	0.00731615	0.000235051	6.12954e-06	1.34822e-07	2.5678e-09	4.37554e-11		0.618772	0.304817	0.0663907	0.00960278	0.000404372	1.29916e-05	3.38787e-07	7.45178e-09	1.41925e-10	2.41841e-12		0.0599449
75	70	0.933333	102	18.9743	0.186022	0	0.443993	0.667541		11.2007	6.01994	1.49331	0.247822	0.0120691	0.00044573	1.33142e-05	3.34679e-07	7.27292e-09	1.415e-10		0.590308	0.317269	0.0787018	0.013061	0.000636077	2.34913e-05	7.01701e-07	1.76386e-08	3.83305e-10	7.45748e-12		0.059019
75	75	1	112	19.8265	0.177022	0	0.459093	0.661241		11.1898	6.4734	1.8042	0.339343	0.0188966	0.000793364	2.68505e-05	7.63058e-07	1.87184e-08	4.11436e-10		0.564388	0.326503	0.0909994	0.0171156	0.000953102	4.00154e-05	1.35428e-06	3.84868e-08	9.44113e-10	2.07518e-11		0.0577982
75	80	1.06667	124	20.6529	0.166556	0	0.472811	0.656475		11.1156	6.87591	2.16446	0.465385	0.0300162	0.00144951	5.61996e-05	1.82486e-06	5.10555e-08	1.28119e-09		0.538211	0.332927	0.104802	0.0225336	0.00145336	7.01843e-05	2.72115e-06	8.83586e-08	2.47208e-09	6.20342e-11		0.0554509
75	85	1.13333	136	21.4561	0.157766	0	0.48588	0.651789		11.0453	7.21894	2.53014	0.613861	0.0453269	0.00248965	0.000109379	4.01468e-06	1.26748e-07	3.59336e-09		0.514783	0.336451	0.117922	0.02861	0.00211254	0.000116034	5.09778e-06	1.87111e-07	5.90733e-09	1.67475e-10		0.0530805
75	90	1.2	148	22.2381	0.150258	0	0.498347	0.647233		10.9767	7.51145	2.89602	0.784077	0.0656326	0.00406198	0.000200374	8.23895e-06	2.90925e-07	9.23703e-09		0.493598	0.337773	0.130227	0.0352582	0.00295135	0.000182658	9.01039e-06	3.70487e-07	1.30823e-08	4.15369e-10		0.050753
75	95	1.26667	162	23.0007	0.14198	0	0.509785	0.643608		10.8776	7.74209	3.28333	0.995349	0.0952823	0.00669846	0.000373866	1.73487e-05	6.90097e-07	2.47227e-08		0.472924	0.336602	0.142749	0.0432747	0.00414258	0.000291228	1.62545e-05	7.54267e-07	3.00033e-08	1.07486e-09		0.0477907
75	100	1.33333	176	23.7454	0.134917	0	0.520759	0.639979		10.7861	7.93221	3.65618	1.22676	0.132962	0.0105187	0.000658286	3.417e-05	1.51791e-06	6.08373e-08		0.454239	0.334052	0.153974	0.0516632	0.00559947	0.000442978	2.77227e-05	1.43901e-06	6.39243e-08	2.56207e-09		0.0450694
80	10	0.125	18	4.40101	0.2445	0	0.107297	0.902371		4.11229	0.281321	0.00727678	0.000121575	5.82246e-07	2.20289e-09	6.91248e-12	1.85672e-14	4.36435e-17	9.14106e-20		0.934397	0.0639219	0.00165344	2.76242e-05	1.32298e-07	5.00543e-10	1.57066e-12	4.21885e-15	9.91671e-18	2.07704e-20		0.0156289
80	15	0.1875	24	6.23457	0.259774	0	0.150906	0.864515		5.6512	0.561736	0.0211146	0.000514334	3.5885e-06	1.97634e-08	9.02068e-11	3.52196e-13	1.20262e-15	3.66015e-18		0.90643	0.0901002	0.00338671	8.24971e-05	5.75581e-07	3.16997e-09	1.44688e-11	5.64908e-14	1.92896e-16	5.87074e-19		0.0234057
80	20	0.25	30	7.89041	0.263014	0	0.189627	0.832039		6.93888	0.905289	0.0447843	0.00143879	1.32318e-05	9.5914e-08	5.75574e-10	2.95203e-12	1.32331e-14	5.28857e-17		0.879407	0.114733	0.0056758	0.000182346	1.67695e-06	1.21558e-08	7.29461e-11	3.7413e-13	1.67711e-15	6.70254e-18		0.0301763
80	25	0.3125	38	9.4039	0.247471	0	0.223938	0.807253		7.95171	1.35864	0.0896567	0.00383794	4.71226e-05	4.53668e-07	3.60379e-09	2.44118e-11	1.44302e-13	7.60391e-16		0.845576	0.144477	0.00953399	0.000408123	5.01096e-06	4.82425e-08	3.83223e-10	2.59593e-12	1.53449e-14	8.08591e-17		0.0357538
80	30	0.375	44	10.8014	0.245487	0	0.255346	0.783203		8.8503	1.80131	0.142395	0.00731579	0.00010779	1.24291e-06	1.1811e-08	9.56265e-11	6.75185e-13	4.25119e-15		0.819364	0.166766	0.013183	0.000677298	9.97922e-06	1.15069e-07	1.09346e-09	8.85312e-12	6.25088e-14	3.93577e-16		0.0409389
80	35	0.4375	50	12.1007	0.242014	0	0.283962	0.762188		9.60277	2.27425	0.210736	0.0127136	0.000219993	2.97263e-06	3.3057e-08	3.12917e-10	2.58137e-12	1.89962e-14		0.793572	0.187944	0.0174152	0.00105065	1.81802e-05	2.45658e-07	2.73183e-09	2.58594e-11	2.13324e-13	1.56984e-15		0.0454849
80	40	0.5	56	13.317	0.237804	0	0.310195	0.7437		10.2307	2.76935	0.295888	0.0206198	0.000412304	6.4227e-06	8.22201e-08	8.95057e-10	8.48541e-12	7.17879e-14		0.768246	0.207956	0.0222188	0.00154838	3.09607e-05	4.82293e-07	6.17406e-09	6.72115e-11	6.37185e-13	5.39069e-15		0.0494527
80	45	0.5625	62	14.4624	0.233265	0	0.334369	0.727324		10.752	3.27921	0.39875	0.0316869	0.00072295	1.2818e-05	1.8648e-07	2.30473e-09	2.4788e-11	2.38005e-13		0.743447	0.22674	0.0275714	0.00219098	4.99882e-05	8.86294e-07	1.28941e-08	1.5936e-10	1.71396e-12	1.64568e-14		0.0528904
80	50	0.625	70	15.5468	0.222098	0	0.356091	0.71498		11.0927	3.85493	0.546979	0.0508265	0.00136009	2.8152e-05	4.7681e-07	6.84785e-09	8.5475e-11	9.52734e-13		0.713503	0.247956	0.0351827	0.00326925	8.74835e-05	1.81079e-06	3.06693e-08	4.40466e-10	5.4979e-12	6.12815e-14		0.0550704
80	55	0.6875	76	16.5785	0.218138	0	0.376894	0.701796		11.4434	4.3712	0.690161	0.0715495	0.00213849	4.93137e-05	9.29105e-07	1.48286e-08	2.05543e-10	2.54534e-12		0.690256	0.263666	0.0416299	0.0043158	0.000128992	2.97455e-06	5.60427e-08	8.94444e-10	1.23982e-11	1.53532e-13		0.0575157
80	60	0.75	84	17.5637	0.209091	0	0.395635	0.691822		11.6421	4.92821	0.884964	0.104711	0.00358512	9.42842e-05	2.02056e-06	3.66176e-08	5.75645e-10	8.0882e-12		0.662852	0.280591	0.0503861	0.00596182	0.000204121	5.36814e-06	1.15042e-07	2.08485e-09	3.27748e-11	4.60508e-13		0.0586691
80	65	0.8125	90	18.5086	0.205651	0	0.413837	0.680965		11.8703	5.42658	1.06744	0.138816	0.00523243	0.000151101	3.55031e-06	7.04731e-08	1.21262e-09	1.86589e-11		0.641343	0.293193	0.0576727	0.0075001	0.000282703	8.16382e-06	1.9182e-07	3.80759e-09	6.55165e-11	1.00812e-12		0.0602953
80	70	0.875	100	19.4182	0.194182	0	0.429636	0.674351		11.8964	5.9699	1.34211	0.200685	0.00875852	0.000291113	7.84548e-06	1.78217e-07	3.50376e-09	6.16346e-11		0.612644	0.307439	0.0691162	0.0103349	0.000451048	1.49918e-05	4.04028e-07	9.17784e-09	1.80437e-10	3.17407e-12		0.059699
80	75	0.9375	108	20.2968	0.187933	0	0.44517	0.666665		11.9694	6.44772	1.60048	0.265756	0.0129444	0.000478188	1.42891e-05	3.59339e-07	7.81251e-09	1.52077e-10		0.589719	0.317671	0.0788539	0.0130935	0.000637754	2.35598e-05	7.04008e-07	1.77042e-08	3.84913e-10	7.49268e-12		0.0597011
80	80	1	120	21.1482	0.176235	0	0.458675	0.662121		11.894	6.90964	1.95055	0.372068	0.0210558	0.000897479	3.08183e-05	8.88271e-07	2.20938e-08	4.92419e-10		0.56241	0.326725	0.0922326	0.0175934	0.000995633	4.24376e-05	1.45725e-06	4.20022e-08	1.04471e-09	2.32842e-11		0.0575804
80	85	1.0625	130	21.9754	0.169042	0	0.472105	0.656507		11.8736	7.3102	2.27599	0.483334	0.0307382	0.00146474	5.60625e-05	1.7976e-06	4.96728e-08	1.23101e-09		0.540314	0.332654	0.10357	0.0219943	0.00139876	6.66535e-05	2.55115e-06	8.18004e-08	2.26038e-09	5.60178e-11		0.0562323
80	90	1.125	142	22.7807	0.160427	0	0.484376	0.652187		11.799	7.65957	2.64374	0.63024	0.0456076	0.0024576	0.000105987	3.82023e-06	1.18473e-07	3.29865e-09		0.517937	0.336231	0.116052	0.0276655	0.00200203	0.000107881	4.65251e-06	1.67696e-07	5.20058e-09	1.448e-10		0.0539406
80	95	1.1875	154	23.5659	0.153025	0	0.496119	0.647959		11.7271	7.95954	3.01204	0.797887	0.0651124	0.00393362	0.00018955	7.61715e-06	2.62958e-07	8.16016e-09		0.497633	0.337757	0.127814	0.0338577	0.002763	0.00016692	8.04341e-06	3.23228e-07	1.11584e-08	3.4627e-10		0.0516853
80	100	1.25	166	24.3325	0.146581	0	0.507361	0.643853		11.6565	8.21744	3.37701	0.985232	0.089966	0.00604855	0.000323334	1.43842e-05	5.48932e-07	1.88563e-08		0.47905	0.337715	0.138786	0.0404903	0.00369736	0.000248579	1.32882e-05	5.91153e-07	2.25596e-08	7.74944e-10		0.0495027
85	10	0.117647	18	4.43284	0.246269	0	0.101815	0.907119		4.15899	0.267271	0.00648188	0.000101523	4.55775e-07	1.61713e-09	4.76024e-12	1.19973e-14	2.64653e-17	5.20215e-20		0.938222	0.0602933	0.00146224	2.29024e-05	1.02818e-07	3.64807e-10	1.07386e-12	2.70646e-15	5.97028e-18	1.17355e-20		0.0148484
85	15	0.176471	24	6.29579	0.262324	0	0.143624	0.870632		5.74012	0.536316	0.0189122	0.000432097	2.82758e-06	1.46135e-08	6.26145e-11	2.2955e-13	7.36138e-16	2.10407e-18		0.91174	0.0851866	0.00300394	6.86327e-05	4.49122e-07	2.32115e-09	9.94547e-12	3.64608e-14	1.16926e-16	3.34204e-19		0.0223465
85	20	0.235294	30	7.98467	0.266156	0	0.180932	0.839068		7.07572	0.867487	0.0402366	0.00121172	1.04455e-05	7.10188e-08	3.99911e-10	1.92526e-12	8.10265e-15	3.04012e-17		0.886164	0.108644	0.00503923	0.000151756	1.3082e-06	8.8944e-09	5.00849e-11	2.4112e-13	1.01478e-15	3.80745e-18		0.0289162
85	25	0.294118	38	9.53281	0.250863	0	0.214152	0.814748		8.14162	1.30712	0.0807927	0.00323789	3.72147e-05	3.35663e-07	2.49938e-09	1.58761e-11	8.80234e-14	4.35031e-16		0.854063	0.137118	0.00847522	0.000339658	3.90385e-06	3.52113e-08	2.62187e-10	1.66541e-12	9.23373e-15	4.56351e-17		0.034398
85	30	0.352941	44	10.9657	0.249221	0	0.244655	0.791092		9.09252	1.73834	0.128588	0.00617857	8.51222e-05	9.18692e-07	8.17613e-09	6.20236e-11	4.10439e-13	2.42184e-15		0.829177	0.158525	0.0117264	0.000563445	7.76258e-06	8.37786e-08	7.45609e-10	5.65614e-12	3.74293e-14	2.20855e-16		0.0395077
85	35	0.411765	50	12.3003	0.246006	0	0.272535	0.770317		9.89739	2.20131	0.19069	0.0107473	0.000173685	2.1944e-06	2.28332e-08	2.02332e-10	1.56302e-12	1.07698e-14		0.804646	0.178964	0.0155028	0.000873743	1.41204e-05	1.78402e-07	1.85631e-09	1.64494e-11	1.27072e-13	8.75574e-16		0.0440261
85	40	0.470588	56	13.5514	0.24199	0	0.298164	0.751964		10.5769	2.68851	0.268288	0.017447	0.000325431	4.73506e-06	5.66624e-08	5.76909e-10	5.11721e-12	4.04987e-14		0.780497	0.198393	0.0197977	0.00128746	2.40145e-05	3.49414e-07	4.18128e-09	4.25718e-11	3.77614e-13	2.98851e-15		0.0480091
85	45	0.529412	62	14.7308	0.237594	0	0.32184	0.735644		11.1481	3.19298	0.36232	0.0268387	0.000570522	9.43831e-06	1.28233e-07	1.48092e-09	1.48895e-11	1.33618e-13		0.756787	0.216755	0.0245961	0.00182194	3.87298e-05	6.40719e-07	8.7051e-09	1.00532e-10	1.01077e-12	9.07061e-15		0.0514997
85	50	0.588235	68	15.848	0.233059	0	0.343808	0.72105		11.6257	3.70836	0.47346	0.039534	0.000948013	1.76487e-05	2.69438e-07	3.49302e-09	3.93967e-11	3.96743e-13		0.733574	0.233995	0.029875	0.00249457	5.9819e-05	1.11362e-06	1.70013e-08	2.20407e-10	2.4859e-12	2.50342e-14		0.0545347
85	55	0.647059	76	16.9116	0.222521	0	0.363647	0.710035		11.9322	4.28618	0.630625	0.0608118	0.00168908	3.62618e-05	6.36722e-07	9.47742e-09	1.22579e-10	1.41597e-12		0.705566	0.253446	0.0372895	0.00359587	9.98771e-05	2.1442e-06	3.765e-08	5.6041e-10	7.24821e-12	8.37276e-14		0.0563971
85	60	0.705882	82	17.9274	0.218627	0	0.382774	0.698078		12.2585	4.80282	0.780146	0.0832672	0.00256286	6.08197e-05	1.17877e-06	1.93482e-08	2.75766e-10	3.51196e-12		0.683788	0.267904	0.043517	0.00464469	0.000142958	3.39256e-06	6.57526e-08	1.07926e-09	1.53824e-11	1.95899e-13		0.058571
85	65	0.764706	90	18.9014	0.210015	0	0.400078	0.689026		12.4389	5.35852	0.981257	0.118474	0.00413969	0.000111056	2.42715e-06	4.48503e-08	7.18833e-10	1.02985e-11		0.658093	0.283499	0.0519146	0.00626801	0.000219015	5.87556e-06	1.28412e-07	2.37286e-09	3.80308e-11	5.44856e-13		0.0595392
85	70	0.823529	98	19.8386	0.202434	0	0.416339	0.680694		12.5737	5.89128	1.20406	0.162927	0.0064056	0.000192561	4.70443e-06	9.70225e-08	1.73361e-09	2.77029e-11		0.6338	0.296961	0.0606928	0.00821263	0.000322886	9.70641e-06	2.37136e-07	4.8906e-09	8.73859e-11	1.39642e-12		0.0601151
85	75	0.882353	106	20.7433	0.195692	0	0.431681	0.673007		12.6712	6.39769	1.44684	0.217677	0.00955708	0.000319542	8.66257e-06	1.97937e-07	3.91432e-09	6.92656e-11		0.610858	0.308422	0.0697497	0.0104938	0.00046073	1.54046e-05	4.17608e-07	9.54219e-09	1.88703e-10	3.33917e-12		0.0603556
85	80	0.941176	116	21.6193	0.186374	0	0.445612	0.667231		12.6704	6.89184	1.74559	0.296183	0.0147745	0.000558227	1.70474e-05	4.37904e-07	9.72147e-09	1.93239e-10		0.586067	0.318781	0.080742	0.0136999	0.000683392	2.58207e-05	7.88527e-07	2.02552e-08	4.49665e-10	8.93823e-12		0.0594124
85	85	1	126	22.47	0.178333	0	0.458858	0.661736		12.6566	7.3398	2.06024	0.390499	0.0219374	0.000928642	3.16781e-05	9.07191e-07	2.24223e-08	4.96582e-10		0.563265	0.326649	0.0916885	0.0173787	0.000976296	4.13281e-05	1.40979e-06	4.03734e-08	9.97876e-10	2.20998e-11		0.0582524
85	90	1.05882	136	23.2978	0.171307	0	0.471486	0.656519		12.6325	7.74396	2.38707	0.501258	0.031475	0.00148189	5.60616e-05	1.7772e-06	4.85611e-08	1.18995e-09		0.542219	0.33239	0.102459	0.0215152	0.00135099	6.36064e-05	2.4063e-06	7.6282e-08	2.08437e-09	5.10758e-11		0.0569409
85	95	1.11765	148	24.1049	0.162871	0	0.483052	0.652518		12.5538	8.09926	2.75667	0.646735	0.0459531	0.00243362	0.000103204	3.65917e-06	1.11653e-07	3.05832e-09		0.520797	0.336	0.114361	0.02683	0.00190638	0.000100959	4.28143e-06	1.51802e-07	4.63197e-09	1.26876e-10		0.0547247
85	100	1.17647	160	24.893	0.155581	0	0.494147	0.648582		12.4788	8.40629	3.12714	0.812033	0.0647523	0.00382686	0.00018052	7.10456e-06	2.40273e-07	7.3028e-09		0.501296	0.337697	0.125623	0.0326209	0.00260123	0.000153733	7.25186e-06	2.85404e-07	9.65225e-09	2.93368e-10		0.0525393
90	10	0.111111	18	4.4617	0.247872	0	0.0968689	0.911423		4.20133	0.254475	0.00580642	8.5555e-05	3.61306e-07	1.20638e-09	3.3428e-12	7.93234e-15	1.64778e-17	3.05015e-20		0.941644	0.0570355	0.00130139	1.91754e-05	8.09795e-08	2.70387e-10	7.49222e-13	1.77788e-15	3.69318e-18	6.83631e-21		0.0141375
90	15	0.166667	24	6.3517	0.264654	0	0.137017	0.876217		5.82133	0.512972	0.01703	0.000366253	2.25597e-06	1.09797e-08	4.43174e-11	1.53087e-13	4.62664e-16	1.24626e-18		0.916499	0.0807614	0.00268117	5.76623e-05	3.55175e-07	1.72863e-09	6.97725e-12	2.41018e-14	7.28409e-17	1.96209e-19		0.0213738
90	20	0.222222	30	8.07125	0.269042	0	0.17301	0.845531		7.20137	0.83251	0.0363365	0.00102953	8.34957e-06	5.34399e-08	2.8339e-10	1.28517e-12	5.09611e-15	1.80149e-17		0.892224	0.103145	0.00450197	0.000127555	1.03448e-06	6.62101e-09	3.5111e-11	1.59228e-13	6.3139e-16	2.23198e-18		0.0277503
90	25	0.277778	38	9.65174	0.253993	0	0.205203	0.821676		8.31685	1.25895	0.0731577	0.00275539	2.97587e-05	2.52412e-07	1.7683e-09	1.05713e-11	5.51761e-14	2.56696e-16		0.861694	0.130437	0.00757974	0.000285481	3.08325e-06	2.6152e-08	1.8321e-10	1.09527e-12	5.7167e-15	2.65958e-17		0.0331302
90	30	0.333333	44	11.1179	0.25268	0	0.234848	0.798419		9.31702	1.67891	0.116658	0.00526286	6.80656e-05	6.90227e-07	5.77498e-09	4.12008e-11	2.56488e-13	1.42364e-15		0.838019	0.151009	0.0104928	0.000473367	6.12215e-06	6.20824e-08	5.1943e-10	3.7058e-12	2.30698e-14	1.28049e-16		0.0381569
90	35	0.388889	50	12.4859	0.249718	0	0.262022	0.777897		10.1715	2.13175	0.173308	0.00916168	0.000138845	1.64672e-06	1.60947e-08	1.34025e-10	9.73248e-13	6.30319e-15		0.814642	0.170733	0.0138803	0.000733763	1.11201e-05	1.31887e-07	1.28903e-09	1.07341e-11	7.79478e-14	5.04825e-16		0.0426351
90	40	0.444444	56	13.77	0.245893	0	0.287069	0.759694		10.9001	2.61047	0.244271	0.0148846	0.000260073	3.54883e-06	3.98558e-08	3.81021e-10	3.17445e-12	2.35947e-14		0.791584	0.189576	0.0177393	0.00108094	1.88869e-05	2.57721e-07	2.89439e-09	2.76704e-11	2.30534e-13	1.71348e-15		0.0466156
90	45	0.5	62	14.9819	0.241643	0	0.310261	0.743453		11.5194	3.10856	0.330494	0.0229164	0.000455828	7.06535e-06	9.00107e-08	9.75237e-10	9.20254e-12	7.74941e-14		0.768892	0.207488	0.0220596	0.00152961	3.04253e-05	4.71593e-07	6.00797e-09	6.50945e-11	6.14245e-13	5.17252e-15		0.0501381
90	50	0.555556	68	16.1308	0.237217	0	0.331826	0.728882		12.0435	3.62	0.432701	0.0337885	0.000757323	1.31971e-05	1.88754e-07	2.29386e-09	2.42623e-11	2.29087e-13		0.746617	0.224416	0.0268246	0.00209466	4.6949e-05	8.18133e-07	1.17015e-08	1.42204e-10	1.5041e-12	1.42019e-14		0.0532353
90	55	0.611111	76	17.2247	0.226641	0	0.351361	0.717804		12.3941	4.19909	0.578055	0.0520763	0.00135027	2.71044e-05	4.45428e-07	6.20921e-09	7.52448e-11	8.14191e-13		0.719554	0.243783	0.0335596	0.00302335	7.83913e-05	1.57358e-06	2.58598e-08	3.60483e-10	4.36842e-12	4.72688e-14		0.0552511
90	60	0.666667	82	18.2702	0.222808	0	0.370199	0.705808		12.7621	4.71805	0.716623	0.0713929	0.0020491	4.54258e-05	8.23308e-07	1.26457e-08	1.68742e-10	2.0113e-12		0.698517	0.258237	0.0392235	0.0039076	0.000112155	2.48633e-06	4.50628e-08	6.92147e-10	9.23587e-12	1.10086e-13		0.0575373
90	65	0.722222	88	19.2726	0.219006	0	0.387898	0.694882		13.0675	5.23458	0.871862	0.0954802	0.00301609	7.34138e-05	1.45888e-06	2.45461e-08	3.58559e-10	4.6806e-12		0.678039	0.271608	0.0452385	0.0049542	0.000156497	3.80924e-06	7.56974e-08	1.27363e-09	1.86046e-11	2.42863e-13		0.0594839
90	70	0.777778	96	20.237	0.210802	0	0.403967	0.686604		13.2321	5.78877	1.07863	0.132587	0.0047175	0.000128815	2.8648e-06	5.38599e-08	8.78176e-10	1.28007e-11		0.653859	0.286049	0.0532998	0.00655174	0.000233113	6.36532e-06	1.41563e-07	2.66146e-09	4.33947e-11	6.32541e-13		0.0602997
90	75	0.833333	104	21.1675	0.203534	0	0.419129	0.678937		13.3557	6.32001	1.3058	0.178697	0.00710556	0.000215981	5.33465e-06	1.1122e-07	2.00886e-09	3.24528e-11		0.630951	0.298571	0.0616891	0.00844205	0.000335682	1.02034e-05	2.52021e-07	5.2543e-09	9.4903e-11	1.53314e-12		0.0607693
90	80	0.888889	112	22.068	0.197036	0	0.433487	0.671822		13.4453	6.82545	1.55178	0.23475	0.0103621	0.0003483	9.49209e-06	2.18034e-07	4.33443e-09	7.71086e-11		0.609266	0.309292	0.0703183	0.0106376	0.000469553	1.57831e-05	4.30129e-07	9.88009e-09	1.96412e-10	3.49414e-12		0.0609415
90	85	0.944444	122	22.9418	0.188048	0	0.446558	0.666487		13.4382	7.31987	1.85321	0.314255	0.0156593	0.000591138	1.80386e-05	4.63044e-07	1.0273e-08	2.04076e-10		0.585752	0.319062	0.0807786	0.0136979	0.000682567	2.57668e-05	7.86275e-07	2.01834e-08	4.47783e-10	8.89537e-12		0.0599989
90	90	1	132	23.7917	0.18024	0	0.459023	0.661384		13.4197	7.76969	2.16966	0.408869	0.0228171	0.000959874	3.25476e-05	9.26665e-07	2.27729e-08	5.01454e-10		0.564049	0.326571	0.0911938	0.0171853	0.000959036	4.03448e-05	1.36802e-06	3.8949e-08	9.57175e-10	2.10768e-11		0.0588613
90	95	1.05556	144	24.6201	0.170973	0	0.470439	0.657523		13.3392	8.17605	2.53391	0.535421	0.0338813	0.00160658	6.11915e-05	1.95253e-06	5.36928e-08	1.32409e-09		0.541801	0.332088	0.10292	0.0217473	0.00137616	6.52548e-05	2.48543e-06	7.93062e-08	2.18085e-09	5.37808e-11		0.0567781
90	100	1.11111	156	25.4289	0.163006	0	0.481406	0.653689		13.2637	8.53001	2.9029	0.681187	0.0484589	0.00256863	0.000109009	3.86737e-06	1.18068e-07	3.23558e-09		0.521599	0.335445	0.114157	0.0267879	0.00190566	0.000101012	4.28679e-06	1.52085e-07	4.64306e-09	1.2724e-10		0.0546796
95	10	0.105263	18	4.48797	0.249331	0	0.0923832	0.915343		4.23989	0.242779	0.00522797	7.26953e-05	2.89695e-07	9.13093e-10	2.38904e-12	5.35413e-15	1.05058e-17	1.83696e-20		0.944723	0.0540956	0.00116489	1.61978e-05	6.45492e-08	2.03454e-10	5.32321e-13	1.193e-15	2.34088e-18	4.09308e-21		0.0134877
95	15	0.157895	24	6.40287	0.266786	0	0.130997	0.881339		5.89568	0.49147	0.0154095	0.000312947	1.82022e-06	8.36893e-09	3.19208e-11	1.04222e-13	2.97764e-16	7.58235e-19		0.920786	0.0767577	0.00240666	4.8876e-05	2.84281e-07	1.30706e-09	4.98539e-12	1.62773e-14	4.65048e-17	1.18421e-19		0.0204779
95	20	0.210526	30	8.15101	0.2717	0	0.165762	0.851494		7.31708	0.800073	0.0329681	0.000881711	6.74967e-06	4.07988e-08	2.04403e-10	8.7599e-13	3.28316e-15	1.09697e-17		0.89769	0.0981564	0.00404466	0.000108172	8.28077e-07	5.00537e-09	2.5077e-11	1.0747e-13	4.02792e-16	1.34581e-18		0.0266691
95	25	0.263158	38	9.7618	0.256889	0	0.196986	0.8281		8.47901	1.21386	0.0665377	0.00236318	2.40653e-05	1.92595e-07	1.27363e-09	7.18954e-12	3.54412e-14	1.55718e-16		0.868591	0.124348	0.00681613	0.000242084	2.46525e-06	1.97295e-08	1.30471e-10	7.36497e-13	3.6306e-15	1.59518e-17		0.0319436
95	30	0.315789	44	11.2593	0.255893	0	0.225815	0.805243		9.52559	1.62284	0.106285	0.00451767	5.50427e-05	5.26251e-07	4.15339e-09	2.79617e-11	1.64301e-13	8.60718e-16		0.84602	0.144134	0.00943973	0.000401239	4.88864e-06	4.67392e-08	3.68886e-10	2.48343e-12	1.45925e-14	7.64451e-17		0.0368828
95	35	0.368421	50	12.6588	0.253177	0	0.252315	0.784984		10.4272	2.06555	0.15815	0.00786989	0.00011225	1.25413e-06	1.15538e-08	9.07232e-11	6.21403e-13	3.79567e-15		0.823705	0.163171	0.0124932	0.000621691	8.86729e-06	9.90713e-08	9.12709e-10	7.16678e-12	4.90885e-14	2.99843e-16		0.0413111
95	40	0.421053	56	13.9744	0.249543	0	0.2768	0.766945		11.2027	2.53545	0.22326	0.0127944	0.000210188	2.69954e-06	2.85542e-08	2.57215e-10	2.01985e-12	1.41488e-14		0.801657	0.181436	0.0159764	0.00091556	1.5041e-05	1.93178e-07	2.04332e-09	1.84061e-11	1.44539e-13	1.01248e-15		0.0452759
95	45	0.473684	62	15.2172	0.245439	0	0.299522	0.750798		11.8681	3.02644	0.302557	0.0197122	0.000368288	5.36824e-06	6.43605e-08	6.56559e-10	5.83524e-12	4.6275e-14		0.779915	0.198883	0.0198825	0.00129539	2.4202e-05	3.52774e-07	4.22945e-09	4.31458e-11	3.83463e-13	3.04096e-15		0.0488136
95	50	0.526316	68	16.3965	0.241125	0	0.320692	0.736266		12.4371	3.53285	0.396792	0.029087	0.000611753	1.00163e-05	1.34712e-07	1.54023e-09	1.53328e-11	1.36236e-13		0.758525	0.215464	0.0241998	0.00177398	3.731e-05	6.10878e-07	8.21589e-09	9.39366e-11	9.35128e-13	8.30883e-15		0.0519536
95	55	0.578947	76	17.5197	0.230523	0	0.339928	0.725147		12.831	4.11126	0.531481	0.0449057	0.00109129	2.05616e-05	3.17449e-07	4.15971e-09	4.74038e-11	4.8226e-13		0.732373	0.234664	0.0303361	0.00256315	6.22892e-05	1.17362e-06	1.81195e-08	2.3743e-10	2.70574e-12	2.75267e-14		0.0540955
95	60	0.631579	82	18.594	0.226756	0	0.358481	0.71313		13.2399	4.63068	0.660106	0.0616255	0.00165617	3.44329e-05	5.85831e-07	8.45213e-09	1.05986e-10	1.18687e-12		0.712052	0.249042	0.035501	0.00331427	8.90703e-05	1.85183e-06	3.15065e-08	4.54562e-10	5.70003e-12	6.3831e-14		0.0564717
95	65	0.684211	88	19.6241	0.223001	0	0.375935	0.70216		13.5841	5.1503	0.804647	0.0825102	0.00243814	5.56105e-05	1.03659e-06	1.63707e-08	2.24568e-10	2.75215e-12		0.692218	0.262448	0.041003	0.00420453	0.000124242	2.83378e-06	5.28222e-08	8.34213e-10	1.14435e-11	1.40243e-13		0.0585261
95	70	0.736842	96	20.6148	0.214738	0	0.391818	0.693789		13.7837	5.71405	0.99837	0.11482	0.00381737	9.75828e-05	2.03393e-06	3.58637e-08	5.48705e-10	7.50258e-12		0.668629	0.277181	0.0484297	0.00556975	0.000185176	4.73362e-06	9.86632e-08	1.7397e-09	2.6617e-11	3.63941e-13		0.0595213
95	75	0.789474	102	21.5708	0.211479	0	0.407399	0.684487		14.0225	6.2189	1.17692	0.147011	0.00531617	0.000147477	3.33142e-06	6.3608e-08	1.05315e-09	1.55901e-11		0.650069	0.288302	0.0545606	0.00681527	0.000246452	6.83689e-06	1.54441e-07	2.9488e-09	4.8823e-11	7.22739e-13		0.0609697
95	80	0.842105	110	22.4955	0.204505	0	0.4216	0.677391		14.1361	6.74866	1.40804	0.194648	0.00781895	0.000240041	5.98748e-06	1.26053e-07	2.29894e-09	3.75033e-11		0.628397	0.3	0.0625919	0.00865276	0.000347578	1.06706e-05	2.66163e-07	5.60348e-09	1.02196e-10	1.66714e-12		0.0613514
95	85	0.894737	120	23.3923	0.194936	0	0.434535	0.672092		14.1446	7.27727	1.69503	0.263054	0.0119374	0.000411921	1.15147e-05	2.71149e-07	5.52384e-09	1.00708e-10		0.604668	0.311097	0.0724608	0.0112453	0.000510314	1.76092e-05	4.92243e-07	1.15914e-08	2.36139e-10	4.30517e-12		0.0606439
95	90	0.947368	128	24.2641	0.189564	0	0.447403	0.665821		14.2061	7.74783	1.96076	0.332307	0.0165427	0.000623981	1.90274e-05	4.8811e-07	1.08227e-08	2.14873e-10		0.585476	0.319312	0.0808088	0.0136954	0.000681775	2.57162e-05	7.84177e-07	2.01165e-08	4.46035e-10	8.85558e-12		0.0605299
95	95	1	138	25.1134	0.181981	0	0.459175	0.661062		14.1833	8.19938	2.27886	0.427188	0.0236954	0.000991173	3.34258e-05	9.46615e-07	2.31418e-08	5.06922e-10		0.564769	0.326494	0.0907425	0.0170103	0.000943536	3.94679e-05	1.33099e-06	3.76936e-08	9.21493e-10	2.01853e-11		0.0594158
95	100	1.05263	150	25.9424	0.172949	0	0.469974	0.657477		14.0983	8.60967	2.64479	0.55331	0.0346191	0.00162407	6.12209e-05	1.93381e-06	5.26511e-08	1.28546e-09		0.543447	0.331876	0.101948	0.0213284	0.00133446	6.26031e-05	2.35988e-06	7.45423e-08	2.02954e-09	4.95505e-11		0.0573978
100	10	0.1	18	4.51198	0.250666	0	0.088296	0.918929		4.27514	0.23205	0.00472908	6.22319e-05	2.3468e-07	7.00223e-10	1.73476e-12	3.68204e-15	6.84337e-18	1.13343e-20		0.947508	0.0514297	0.00104812	1.37926e-05	5.20126e-08	1.55192e-10	3.84479e-13	8.16057e-16	1.51671e-18	2.51205e-21		0.0128917
100	15	0.15	24	6.44991	0.268746	0	0.125487	0.886052		5.96403	0.471609	0.014005	0.000269352	1.48361e-06	6.46235e-09	2.33581e-11	7.22862e-14	1.9578e-16	4.72612e-19		0.924668	0.0731187	0.00217134	4.17606e-05	2.3002e-07	1.00193e-09	3.62146e-12	1.12073e-14	3.03539e-17	7.32742e-20		0.0196504
100	20	0.2	30	8.2247	0.274157	0	0.159104	0.857013		7.42396	0.769936	0.0300397	0.000760585	5.51212e-06	3.15582e-08	1.49805e-10	6.08438e-13	2.16155e-15	6.84565e-18		0.902642	0.0936127	0.00365238	9.24757e-05	6.70191e-07	3.837e-09	1.8214e-11	7.39769e-14	2.62812e-16	8.32328e-19		0.0256645
100	25	0.25	38	9.86392	0.259577	0	0.189414	0.834075		8.62948	1.17162	0.0607626	0.00204124	1.96601e-05	1.48903e-07	9.32271e-10	4.98383e-12	2.32716e-14	9.68495e-17		0.874852	0.118779	0.00616009	0.00020694	1.99313e-06	1.50957e-08	9.45132e-11	5.05259e-13	2.35926e-15	9.81856e-18		0.0308322
100	30	0.3	44	11.3911	0.258888	0	0.217467	0.811616		9.71994	1.56996	0.0972132	0.00390539	4.49675e-05	4.06594e-07	3.03629e-09	1.93471e-11	1.07624e-13	5.33731e-16		0.853295	0.137824	0.00853416	0.000342847	3.94761e-06	3.56941e-08	2.6655e-10	1.69844e-12	9.44811e-15	4.68553e-17		0.035681
100	35	0.35	50	12.8205	0.256411	0	0.243322	0.791626		10.6661	2.00263	0.144859	0.00680744	9.16792e-05	9.67983e-07	8.43186e-09	6.26248e-11	4.05832e-13	2.34517e-15		0.831958	0.156205	0.011299	0.00053098	7.15097e-06	7.55026e-08	6.57684e-10	4.88473e-12	3.16549e-14	1.82923e-16		0.0400525
100	40	0.4	56	14.166	0.252963	0	0.267265	0.773762		11.4864	2.46352	0.204787	0.0110734	0.000171612	2.08126e-06	2.08001e-08	1.77102e-10	1.31494e-12	8.70818e-15		0.810845	0.173904	0.0144563	0.000781692	1.21144e-05	1.4692e-07	1.46831e-09	1.2502e-11	9.28242e-14	6.14726e-16		0.0439914
100	45	0.45	62	15.4384	0.249006	0	0.289532	0.757722		12.1961	2.94693	0.277921	0.0170708	0.000300599	4.13411e-06	4.67959e-08	4.50913e-10	3.78656e-12	2.83691e-14		0.789989	0.190883	0.018002	0.00110574	1.94709e-05	2.67781e-07	3.03115e-09	2.92073e-11	2.4527e-13	1.83757e-15		0.0475311
100	50	0.5	68	16.6467	0.244805	0	0.310316	0.743246		12.8085	3.44749	0.365025	0.0252059	0.000499189	7.70543e-06	9.77719e-08	1.05517e-09	9.91835e-12	8.32005e-14		0.76943	0.207097	0.0219278	0.00151417	2.99872e-05	4.6288e-07	5.87335e-09	6.33863e-11	5.95815e-13	4.99802e-15		0.0506984
100	55	0.55	74	17.7984	0.240519	0	0.329779	0.730122		13.3348	3.96024	0.466693	0.0359195	0.000793343	1.36284e-05	1.922e-07	2.30345e-09	2.40295e-11	2.23771e-13		0.749211	0.222505	0.026221	0.00201813	4.45738e-05	7.65706e-07	1.07987e-08	1.29419e-10	1.35009e-12	1.25725e-14		0.0535167
100	60	0.6	82	18.9002	0.23049	0	0.347528	0.720078		13.6936	4.54203	0.609679	0.0535267	0.00135189	2.64527e-05	4.23942e-07	5.76481e-09	6.81607e-11	7.19562e-13		0.72452	0.240317	0.0322579	0.00283208	7.15281e-05	1.3996e-06	2.24306e-08	3.05014e-10	3.60636e-12	3.80717e-14		0.0553906
100	65	0.65	88	19.9572	0.226786	0	0.364741	0.709078		14.076	5.06295	0.744442	0.0717349	0.00199033	4.2692e-05	7.49076e-07	1.11425e-08	1.44028e-10	1.66282e-12		0.705311	0.253691	0.0373019	0.00359444	9.97297e-05	2.13918e-06	3.75341e-08	5.58318e-10	7.21685e-12	8.33194e-14		0.0575336
100	70	0.7	94	20.9739	0.223127	0	0.380999	0.698977		14.3997	5.58274	0.89442	0.0941105	0.00285423	6.67766e-05	1.27631e-06	2.06629e-08	2.90523e-10	3.6497e-12		0.686554	0.266176	0.0426444	0.00448703	0.000136085	3.1838e-06	6.08521e-08	9.85174e-10	1.38517e-11	1.74012e-13		0.0593909
100	75	0.75	102	21.9548	0.215243	0	0.395837	0.691272		14.5832	6.14521	1.09368	0.128195	0.0043446	0.000113161	2.40263e-06	4.31475e-08	6.72264e-10	9.36185e-12		0.664239	0.279903	0.0498154	0.00583904	0.000197889	5.15429e-06	1.09435e-07	1.96529e-09	3.06204e-11	4.26415e-13		0.0602471
100	80	0.8	110	22.9033	0.208212	0	0.409896	0.684086		14.7265	6.68813	1.31202	0.170087	0.00639695	0.000184233	4.31599e-06	8.54024e-08	1.4647e-09	2.24612e-11		0.642985	0.292016	0.0572852	0.00742631	0.000279303	8.04396e-06	1.88444e-07	3.72883e-09	6.39515e-11	9.80696e-13		0.0608012
100	85	0.85	118	23.8228	0.201888	0	0.42326	0.677378		14.8359	7.20868	1.54818	0.220589	0.00915199	0.000289736	7.4457e-06	1.61398e-07	3.02949e-09	5.08675e-11		0.622761	0.302596	0.0649873	0.00925958	0.000384169	1.21621e-05	3.12545e-07	6.77494e-09	1.27168e-10	2.13524e-12		0.0610905
100	90	0.9	126	24.7164	0.196162	0	0.435997	0.671102		14.9169	7.70503	1.80077	0.280447	0.0127689	0.000442078	1.23989e-05	2.92946e-07	5.98787e-09	1.09539e-10		0.603523	0.311738	0.0728575	0.0113466	0.000516616	1.7886e-05	5.01648e-07	1.18523e-08	2.42263e-10	4.43182e-12		0.061151
100	95	0.95	136	25.5864	0.188135	0	0.447653	0.666357		14.9063	8.19078	2.10682	0.363359	0.0184426	0.000708477	2.19883e-05	5.73868e-07	1.29413e-08	2.61335e-10		0.582586	0.320122	0.0823415	0.0142012	0.000720795	2.76896e-05	8.59373e-07	2.24286e-08	5.05789e-10	1.02138e-11		0.0602263
100	100	1	146	26.4352	0.181063	0	0.458827	0.661797		14.8861	8.63607	2.42594	0.460124	0.0258675	0.00109573	3.74013e-05	1.07173e-06	2.65048e-08	5.87337e-10		0.563116	0.326688	0.0917692	0.0174057	0.000978524	4.14497e-05	1.41483e-06	4.05419e-08	1.00263e-09	2.2218e-11		0.0591512
